# Supplementary material for: FOCAL: an experimental design tool for systematizing metabolic discoveries and model development
Source: Genome Biol. 2012 Dec 13;13(12):R116. doi: 10.1186/gb-2012-13-12-r116 (PMC4056367; doi:10.1186/gb-2012-13-12-r116)
Supplement: Additional file 1 — List of the maximum uptake rates and media components for the three genome-scale models. [file gb-2012-13-12-r116-S1.XLS]

## Sheet: MediaSets_Three Models
E. coli (iJR904) Media Matrices, Maximum Uptake Rates, and Set of Essential Metabolites (ATPM flux set to 0)
Exchange Flux	Metabolite Name	Maximum Uptake Rate	Carbon	Nitrogen	Electron Acceptor	Additional Nutrients	Expanded Additional Nutrients	Essential
EX_12ppd-S_e	(S)-Propane-1,2-diol	1000	1	0	0	0	0	EX_co2_e
EX_15dap_e	1,5-Diaminopentane	0	0	0	0	0	0	EX_h_e
EX_26dap-M_e	meso-2,6-Diaminoheptanedioate	1000	0	0	0	0	1	EX_h2o_e
EX_2ddglcn_e	2-Dehydro-3-deoxy-D-gluconate	1000	1	0	0	0	0	EX_pi_e
EX_3hcinnm_e	3-hydroxycinnamic acid	1000	1	0	0	0	0	EX_so4_e
EX_3hpppn_e	3-(3-hydroxy-phenyl)propionate	1000	1	0	0	0	0
EX_4abut_e	4-Aminobutanoate	1000	0	1	0	1	1
EX_ac_e	Acetate	1000	1	0	0	0	0
EX_acac_e	Acetoacetate	1000	0	0	0	1	1
EX_acald_e	Acetaldehyde	1000	1	0	0	0	0
EX_acgam_e	N-Acetyl-D-glucosamine	1000	1	1	0	0	0
EX_acmana_e	N-Acetyl-D-mannosamine	1000	1	1	0	0	0
EX_acnam_e	N-Acetylneuraminate	1000	1	1	0	0	0
EX_ade_e	Adenine	1000	0	0	0	1	1
EX_adn_e	Adenosine	1000	1	0	0	0	0
EX_akg_e	alpha-Ketoglutarate	13	1	0	0	0	0
EX_ala-D_e	D-Alanine	1000	1	1	0	0	0
EX_ala-L_e	L-Alanine	1000	1	1	0	0	0
EX_alltn_e	Allantoin	1000	0	1	0	1	1
EX_amp_e	AMP	0	0	0	0	0	0
EX_arab-L_e	L-Arabinose	1000	1	0	0	0	0
EX_arg-L_e	L-Arginine	1000	0	1	0	0	0
EX_asn-L_e	L-Asparagine	1000	1	1	0	0	0
EX_asp-L_e	L-Aspartate	1000	1	1	0	0	0
EX_but_e	Butyrate (n-C4:0)	1000	0	0	0	1	1
EX_cbl1_e	Cob(I)alamin	0	0	0	0	0	0
EX_chol_e	Choline	0	0	0	0	0	0
EX_cit_e	Citrate	1000	0	0	0	1	1
EX_co2_e	CO2	1000	0	0	0	0	0
EX_crn_e	L-Carnitine	0	0	0	0	0	0
EX_csn_e	Cytosine	1000	0	0	0	1	1
EX_cynt_e	Cyanate	1000	0	1	0	1	1
EX_cys-L_e	L-Cysteine	1000	0	0	0	0	1
EX_cytd_e	Cytidine	1000	1	0	0	0	0
EX_dad-2_e	Deoxyadenosine	1000	1	0	0	0	0
EX_dcyt_e	Deoxycytidine	1000	1	0	0	0	0
EX_dgsn_e	Deoxyguanosine	1000	1	0	0	0	0
EX_dha_e	Dihydroxyacetone	1000	1	0	0	0	0
EX_din_e	Deoxyinosine	1000	1	0	0	0	0
EX_dms_e	Dimethyl sulfide	0	0	0	0	0	0
EX_dmso_e	Dimethyl sulfoxide	1000	0	0	1	1	1
EX_duri_e	Deoxyuridine	1000	1	0	0	0	0
EX_etoh_e	Ethanol	1000	0	0	0	1	1
EX_fe2_e	Fe2+	0	0	0	0	0	0
EX_for_e	Formate	1000	0	0	0	1	1
EX_fru_e	D-Fructose	1000	1	0	0	0	0
EX_fuc-L_e	L-Fucose	1000	1	0	0	0	0
EX_fuc1p-L_e	L-Fucose 1-phosphate	0	0	0	0	0	0
EX_fum_e	Fumarate	1000	1	0	1	0	0
EX_g6p_e	D-Glucose 6-phosphate	1000	1	0	0	0	0
EX_gal_e	D-Galactose	1000	1	0	0	0	0
EX_galct-D_e	D-Galactarate	1000	1	0	0	0	0
EX_galctn-D_e	D-Galactonate	1000	1	0	0	0	0
EX_galt_e	Galactitol	1000	1	0	0	0	0
EX_galur_e	D-Galacturonate	1000	1	0	0	0	0
EX_gam_e	D-Glucosamine	1000	1	1	0	0	0
EX_gbbtn_e	gamma-butyrobetaine	0	0	0	0	0	0
EX_glc_e	Glucose	10	1	0	0	0	0
EX_glcn_e	D-Gluconate	1000	1	0	0	0	0
EX_glcr_e	D-Glucarate	1000	1	0	0	0	0
EX_glcur_e	D-Glucuronate	1000	1	0	0	0	0
EX_gln-L_e	L-Glutamine	1000	1	1	0	0	0
EX_glu-L_e	L-Glutamate	1000	0	1	0	0	0
EX_gly_e	Glycine	1000	0	1	0	1	1
EX_glyald_e	D-Glyceraldehyde	1000	1	0	0	0	0
EX_glyb_e	Glycine betaine	0	0	0	0	0	0
EX_glyc_e	Glycerol	17	1	0	0	0	0
EX_glyc3p_e	Glycerol 3-phosphate	1000	1	0	0	0	0
EX_glyclt_e	Glycolate	1000	1	0	0	0	0
EX_gsn_e	Guanosine	1000	1	0	0	0	0
EX_gua_e	Guanine	1000	0	0	0	1	1
EX_h_e	H	1000	0	0	0	0	0
EX_h2o_e	H2O	1000	0	0	0	0	0
EX_hdca_e	Hexadecanoate (n-C16:0)	1000	1	0	0	0	0
EX_his-L_e	L-Histidine	1000	0	0	0	0	1
EX_hxan_e	Hypoxanthine	1000	0	0	0	1	1
EX_idon-L_e	L-Idonate	1000	1	0	0	0	0
EX_ile-L_e	L-Isoleucine	1000	0	0	0	0	1
EX_indole_e	Indole	1000	0	0	0	1	1
EX_ins_e	Inosine	1000	1	0	0	0	0
EX_k_e	K+	0	0	0	0	0	0
EX_lac-D_e	Lactate-D	20	1	0	0	0	0
EX_lac-L_e	Lactate-L	20	1	0	0	0	0
EX_lcts_e	Lactose	1000	1	0	0	0	0
EX_leu-L_e	L-Leucine	1000	0	0	0	0	0
EX_lys-L_e	L-Lysine	1000	0	0	0	0	1
EX_mal-L_e	Malate-L	17	1	0	0	0	0
EX_malt_e	Maltose	1000	1	0	0	0	0
EX_malthx_e	Maltohexaose	1000	1	0	0	0	0
EX_maltpt_e	Maltopentaose	1000	1	0	0	0	0
EX_malttr_e	Maltotriose	1000	1	0	0	0	0
EX_maltttr_e	Maltotetraose	1000	1	0	0	0	0
EX_man_e	D-Mannose	1000	1	0	0	0	0
EX_man6p_e	D-Mannose 6-phosphate	1000	1	0	0	0	0
EX_melib_e	Melibiose	1000	1	0	0	0	0
EX_met-D_e	D-Methionine	1000	0	0	0	0	0
EX_met-L_e	L-Methionine	1000	0	0	0	0	1
EX_mnl_e	D-Mannitol	1000	1	0	0	0	0
EX_na1_e	Na+	0	0	0	0	0	0
EX_nac_e	Nicotinate	1000	0	0	0	1	1
EX_nad_e	Nicotinamide adenine dinucleotide	1000	0	0	0	1	1
EX_nh4_e	Ammonium	1000	0	1	0	0	0
EX_nmn_e	NMN	1000	0	0	0	1	1
EX_no2_e	Nitrite	1000	0	1	1	0	0
EX_no3_e	Nitrate	1000	0	1	1	0	0
EX_o2_e	O2	1000	0	0	1	0	0
EX_ocdca_e	octadecanoate (n-C18:0)	1000	1	0	0	0	0
EX_orn_e	Ornithine	1000	0	1	0	1	1
EX_phe-L_e	L-Phenylalanine	1000	0	0	0	0	0
EX_pi_e	PO4	1000	0	0	0	0	0
EX_pnto-R_e	(R)-Pantothenate	1000	0	0	0	0	1
EX_pppn_e	Phenylpropanoate	1000	0	0	0	1	1
EX_pro-L_e	L-Proline	1000	0	0	0	0	1
EX_ptrc_e	Putrescine	1000	0	1	0	1	1
EX_pyr_e	Pyruvate	1000	1	0	0	0	0
EX_rib-D_e	D-Ribose	1000	1	0	0	0	0
EX_rmn_e	L-Rhamnose	1000	1	0	0	0	0
EX_sbt-D_e	D-Sorbitol	1000	1	0	0	0	0
EX_ser-D_e	D-Serine	1000	1	1	0	0	0
EX_ser-L_e	L-Serine	1000	0	0	0	0	1
EX_so4_e	SO4	1000	0	0	0	0	0
EX_spmd_e	Spermidine	1000	0	0	0	1	1
EX_succ_e	Succinate	1000	1	0	0	0	0
EX_sucr_e	Sucrose	1000	0	0	0	1	1
EX_tartr-L_e	L-tartrate	1000	0	0	0	0	1
EX_taur_e	Taurine	0	0	0	0	0	0
EX_thm_e	Thymine	0	0	0	0	0	0
EX_thr-L_e	L-Threonine	1000	0	0	0	0	0
EX_thymd_e	Thymidine	1000	1	0	0	0	0
EX_tma_e	Trimethylamine	0	0	0	0	0	0
EX_tmao_e	Trimethylamine N-oxide	1000	0	0	1	1	1
EX_tre_e	Trehalose	1000	1	0	0	0	0
EX_trp-L_e	L-Tryptophan	1000	1	1	0	0	0
EX_tsul_e	Thiosulfate	0	0	0	0	0	0
EX_ttdca_e	tetradecanoate (n-C14:0)	1000	1	0	0	0	0
EX_tyr-L_e	L-Tyrosine	1000	0	0	0	0	0
EX_ura_e	Uracil	1000	0	0	0	1	1
EX_urea_e	Urea	0	0	0	0	0	0
EX_uri_e	Uridine	1000	1	0	0	0	0
EX_val-L_e	L-Valine	1000	0	0	0	1	1
EX_xan_e	Xanthine	1000	0	0	0	1	1
EX_xtsn_e	Xanthosine	1000	0	0	0	1	1
EX_xyl-D_e	D-Xylose	1000	1	0	0	0	0
E. coli (iJO1366) Media Matrices, Maximum Uptake Rates, and Set of Essential Metabolites (ATPM flux set to 0)
Exchange Flux	Metabolite Name	Maximum Uptake Rate	Carbon	Nitrogen	Electron Acceptor	Additional Nutrients	Essential
EX_12ppd-R_e	(R)-Propane-1,2-diol	1000	0	0	0	1	EX_ca2_e
EX_12ppd-S_e	(S)-Propane-1,2-diol	1000	1	0	0	0	EX_cbl1_e
EX_14glucan_e	1,4-alpha-D-glucan	1000	1	0	0	0	EX_cl_e
EX_15dap_e	1,5-Diaminopentane	1000	0	0	0	1	EX_co2_e
EX_23camp_e	2,3-Cyclic AMP	1000	1	1	0	0	EX_cobalt2_e
EX_23ccmp_e	2,3-Cyclic CMP	1000	1	1	0	0	EX_cu2_e
EX_23cgmp_e	2,3-Cyclic GMP	1000	1	1	0	0	EX_fe2_e
EX_23cump_e	2,3-Cyclic UMP	1000	1	1	0	0	EX_fe3_e
EX_23dappa_e	2,3-diaminopropionate	1000	1	1	0	0	EX_h_e
EX_26dap-M_e	meso-2,6-Diaminoheptanedioate	1000	0	0	0	1	EX_h2o_e
EX_2ddglcn_e	2-Dehydro-3-deoxy-D-gluconate	1000	1	0	0	0	EX_k_e
EX_34dhpac_e	3,4-Dihydroxyphenylacetaldehyde	1000	0	0	0	1	EX_mg2_e
EX_3amp_e	3-AMP	1000	1	1	0	0	EX_mn2_e
EX_3cmp_e	3-cmp	1000	1	1	0	0	EX_mobd_e
EX_3gmp_e	3-GMP	1000	1	1	0	0	EX_na1_e
EX_3hcinnm_e	3-hydroxycinnamic acid	1000	1	0	0	0	EX_ni2_e
EX_3hpp_e	3-Hydroxypropanoate	1000	0	0	0	1	EX_pi_e
EX_3hpppn_e	3-(3-hydroxy-phenyl)propionate	1000	1	0	0	0	EX_sel_e
EX_3ump_e	3-UMP	1000	1	1	0	0	EX_slnt_e
EX_4abut_e	4-Aminobutanoate	1000	1	1	0	0	EX_so4_e
EX_4hoxpacd_e	4-Hydroxyphenylacetaldehyde	1000	0	0	0	1	EX_tungs_e
EX_5dglcn_e	5-Dehydro-D-gluconate	1000	1	0	0	0	EX_zn2_e
EX_5mtr_e	5-Methylthio-D-ribose	1000	0	0	0	1
EX_ac_e	Acetate	1000	1	0	0	0
EX_acac_e	Acetoacetate	1000	1	0	0	0
EX_acald_e	Acetaldehyde	1000	1	0	0	0
EX_acgal_e	N-Acetyl-D-galactosamine	1000	0	0	0	1
EX_acgal1p_e	N-Acetyl-D-galactosamine 1-phosphate	1000	0	0	0	1
EX_acgam_e	N-Acetyl-D-glucosamine	1000	1	1	0	0
EX_acgam1p_e	N-Acetyl-D-glucosamine 1-phosphate	1000	1	1	0	0
EX_acmana_e	N-Acetyl-D-mannosamine	1000	1	1	0	0
EX_acmum_e	N-Acetylmuramate	1000	1	1	0	0
EX_acnam_e	N-Acetylneuraminate	1000	1	1	0	0
EX_acolipa_e	4-Amino-4-deoxy-L-arabinose modified core oligosaccharide lipid A	1000	0	0	0	1
EX_acser_e	O-Acetyl-L-serine	1000	0	0	0	1
EX_ade_e	Adenine	1000	1	1	0	0
EX_adn_e	Adenosine	1000	1	1	0	0
EX_adocbl_e	Adenosylcobalamin	1000	0	0	0	1
EX_ag_e	Silver	1000	0	0	0	1
EX_agm_e	Agmatine	1000	1	1	0	0
EX_akg_e	2-Oxoglutarate	1000	1	0	0	0
EX_alaala_e	D-Alanyl-D-alanine	1000	1	1	0	0
EX_ala-B_e	beta-Alanine	1000	0	0	0	1
EX_ala-D_e	D-Alanine	1000	1	1	0	0
EX_ala-L_e	L-Alanine	1000	1	1	0	0
EX_all-D_e	D-Allose	1000	1	0	0	0
EX_alltn_e	Allantoin	1000	1	1	0	0
EX_amp_e	AMP	1000	1	1	0	0
EX_anhgm_e	N-Acetyl-D-glucosamine_anhydrous)N-Acetylmuramic acid	1000	1	1	0	0
EX_arab-L_e	L-Arabinose	1000	1	0	0	0
EX_arbt_e	Arbutin	1000	0	0	0	1
EX_arbtn_e	aerobactin minus Fe3	1000	0	0	0	1
EX_arbtn-fe3_e	Aerobactin	1000	0	0	0	1
EX_arg-L_e	L-Arginine	1000	1	1	0	0
EX_ascb-L_e	L-Ascorbate	1000	1	0	0	0
EX_asn-L_e	L-Asparagine	1000	1	1	0	0
EX_aso3_e	arsenite	1000	0	0	0	1
EX_asp-L_e	L-Aspartate	1000	1	1	0	0
EX_btn_e	Biotin	1000	0	0	0	1
EX_but_e	Butyrate (n-C4:0	1000	1	0	0	0
EX_butso3_e	butanesulfonate	1000	1	0	0	0
EX_cbi_e	Cobinamide	1000	0	0	0	1
EX_cd2_e	Cadmium	1000	0	0	0	1
EX_cgly_e	Cys-Gly	1000	1	1	0	0
EX_chol_e	Choline	1000	0	0	0	1
EX_chtbs_e	chitobiose	1000	1	1	0	0
EX_cit_e	Citrate	1000	1	0	0	0
EX_cm_e	Chloramphenicol	1000	0	0	0	1
EX_cmp_e	CMP	1000	1	1	0	0
EX_colipa_e	core oligosaccharide lipid A	1000	0	0	0	1
EX_colipap_e	core oligosaccharide lipid A diphosphate	1000	0	0	0	1
EX_cpgn_e	coprogen	1000	0	0	0	1
EX_cpgn-un_e	coprogen unloaded (sans Fe_III)	1000	0	0	0	1
EX_crn_e	L-Carnitine	1000	0	0	0	1
EX_crn-D_e	D-carnitine	1000	0	0	0	1
EX_csn_e	Cytosine	1000	0	1	0	0
EX_cu_e	Cu+	1000	0	0	0	1
EX_cyan_e	Hydrogen cyanide	1000	0	0	0	1
EX_cynt_e	Cyanate	1000	0	1	0	0
EX_cys-D_e	D-Cysteine	1000	1	1	0	0
EX_cys-L_e	L-Cysteine	1000	1	1	0	0
EX_cytd_e	Cytidine	1000	1	1	0	0
EX_dad-2_e	Deoxyadenosine	1000	1	1	0	0
EX_damp_e	dAMP	1000	1	1	0	0
EX_dca_e	Decanoate (n-C10:0	1000	1	0	0	0
EX_dcmp_e	dCMP	1000	1	1	0	0
EX_dcyt_e	Deoxycytidine	1000	1	1	0	0
EX_ddca_e	Dodecanoate (n-C12:0	1000	1	0	0	0
EX_dgmp_e	dGMP	1000	1	1	0	0
EX_dgsn_e	Deoxyguanosine	1000	1	1	0	0
EX_dha_e	Dihydroxyacetone	1000	1	0	0	0
EX_dimp_e	dIMP	1000	1	1	0	0
EX_din_e	Deoxyinosine	1000	1	1	0	0
EX_dms_e	Dimethyl sulfide	1000	0	0	0	1
EX_dmso_e	Dimethyl sulfoxide	1000	0	0	1	1
EX_dopa_e	Dopamine	1000	0	1	0	0
EX_doxrbcn_e	doxorubicin	1000	0	0	0	1
EX_dtmp_e	dTMP	1000	1	0	0	0
EX_dump_e	dUMP	1000	1	1	0	0
EX_duri_e	Deoxyuridine	1000	1	1	0	0
EX_eca4colipa_e	(enterobacterial common antigen)x4 core oligosaccharide lipid A	1000	0	0	0	1
EX_enlipa_e	phosphoethanolamine KDO(2)-lipid (A)	1000	0	0	0	1
EX_enter_e	Enterochelin	1000	0	0	0	1
EX_etha_e	Ethanolamine	1000	1	1	0	0
EX_ethso3_e	ethanesulfonate	1000	1	0	0	0
EX_etoh_e	Ethanol	1000	1	0	0	0
EX_f6p_e	D-fructose 6-phosphate	1000	1	0	0	0
EX_fald_e	Formaldehyde	1000	1	0	0	0
EX_fe3dcit_e	Fe_III)dicitrate	1000	1	0	0	0
EX_fe3dhbzs_e	ferric 2,3-dihydroxybenzoylserine	1000	0	0	0	1
EX_fe3hox_e	Fe_III)hydroxamate	1000	0	0	0	1
EX_fe3hox-un_e	Fe_III)hydoxamate, unloaded	1000	0	0	0	1
EX_fecrm_e	Ferrichrome	1000	0	0	0	1
EX_fecrm-un_e	Ferrichrome minus Fe_III	1000	0	0	0	1
EX_feenter_e	Fe-enterobactin	1000	0	0	0	1
EX_feoxam_e	ferroxamine	1000	0	0	0	1
EX_feoxam-un_e	ferroxamine minus Fe_3	1000	0	0	0	1
EX_for_e	Formate	1000	1	0	0	0
EX_fru_e	D-Fructose	1000	1	0	0	0
EX_frulys_e	fructoselysine	1000	1	0	0	0
EX_fruur_e	D-Fructuronate	1000	1	0	0	0
EX_fuc-L_e	L-Fucose	1000	1	0	0	0
EX_fum_e	Fumarate	1000	1	0	1	0
EX_fusa_e	fusidic acid	1000	0	0	0	1
EX_g1p_e	D-Glucose 1-phosphate	1000	1	0	0	0
EX_g3pc_e	sn-Glycero-3-phosphocholine	1000	1	0	0	0
EX_g3pe_e	sn-Glycero-3-phosphoethanolamine	1000	1	1	0	0
EX_g3pg_e	Glycerophosphoglycerol	1000	1	0	0	0
EX_g3pi_e	sn-Glycero-3-phospho-1-inositol	1000	1	0	0	0
EX_g3ps_e	Glycerophosphoserine	1000	1	1	0	0
EX_g6p_e	D-Glucose 6-phosphate	1000	1	0	0	0
EX_gal_e	D-Galactose	1000	1	0	0	0
EX_gal1p_e	alpha-D-Galactose 1-phosphate	1000	1	0	0	0
EX_gal-bD_e	beta D-Galactose	1000	1	0	0	0
EX_galct-D_e	D-Galactarate	1000	1	0	0	0
EX_galctn-D_e	D-Galactonate	1000	1	0	0	0
EX_galctn-L_e	L-Galactonate	1000	1	0	0	0
EX_galt_e	Galactitol	1000	1	0	0	0
EX_galur_e	D-Galacturonate	1000	1	0	0	0
EX_gam_e	D-Glucosamine	1000	1	1	0	0
EX_gam6p_e	D-Glucosamine 6-phosphate	1000	1	1	0	0
EX_gbbtn_e	gamma-butyrobetaine	1000	0	0	0	1
EX_gdp_e	GDP	1000	0	0	0	1
EX_glc_e	D-Glucose	1000	1	0	0	0
EX_glcn_e	D-Gluconate	1000	1	0	0	0
EX_glcr_e	D-Glucarate	1000	1	0	0	0
EX_glcur_e	D-Glucuronate	1000	1	0	0	0
EX_glcur1p_e	D-Glucuronate 1-phosphate	1000	1	0	0	0
EX_gln-L_e	L-Glutamine	1000	1	1	0	0
EX_glu-L_e	L-Glutamate	1000	1	1	0	0
EX_gly_e	Glycine	1000	1	1	0	0
EX_glyald_e	D-Glyceraldehyde	1000	1	0	0	0
EX_glyb_e	Glycine betaine	1000	0	0	0	1
EX_glyc_e	Glycerol	1000	1	0	0	0
EX_glyc2p_e	Glycerol 2-phosphate	1000	1	0	0	0
EX_glyc3p_e	Glycerol 3-phosphate	1000	1	0	0	0
EX_glyclt_e	Glycolate	1000	1	0	0	0
EX_glyc-R_e	(R)-Glycerate	1000	1	0	0	0
EX_gmp_e	GMP	1000	1	1	0	0
EX_gsn_e	Guanosine	1000	1	1	0	0
EX_gthox_e	Oxidized glutathione	1000	0	0	0	1
EX_gthrd_e	Reduced glutathione	1000	1	1	0	0
EX_gtp_e	GTP	1000	0	0	0	1
EX_gua_e	Guanine	1000	1	1	0	0
EX_h2_e	H2	1000	0	0	0	1
EX_h2o2_e	Hydrogen peroxide	1000	0	0	0	1
EX_h2s_e	Hydrogen sulfide	1000	0	0	0	1
EX_hacolipa_e	hepta-acylated core oligosaccharide lipid A (E. coli)	1000	0	0	0	1
EX_halipa_e	hepta-acylated KDO(2)-lipid (A)	1000	0	0	0	1
EX_hdca_e	Hexadecanoate (n-C16:0)	1000	1	0	0	0
EX_hdcea_e	Hexadecenoate (n-C16:1)	1000	1	0	0	0
EX_hg2_e	Hg2+	1000	0	0	0	1
EX_his-L_e	L-Histidine	1000	0	0	0	1
EX_hom-L_e	L-Homoserine	1000	0	0	0	1
EX_hxa_e	Hexanoate (n-C6:0	1000	1	0	0	0
EX_hxan_e	Hypoxanthine	1000	1	1	0	0
EX_idon-L_e	L-Idonate	1000	1	0	0	0
EX_ile-L_e	L-Isoleucine	1000	0	0	0	1
EX_imp_e	IMP	1000	1	1	0	0
EX_indole_e	Indole	1000	0	0	0	1
EX_inost_e	myo-Inositol	1000	0	0	0	1
EX_ins_e	Inosine	1000	1	1	0	0
EX_isetac_e	Isethionic acid	1000	0	0	0	1
EX_kdo2lipid4_e	KDO_2)-lipid IV_A	1000	0	0	0	1
EX_lac-D_e	D-lactate	1000	1	0	0	0
EX_lac-L_e	L-Lactate	1000	1	0	0	0
EX_LalaDglu_e	L-alanine-D-glutamate	1000	1	1	0	0
EX_LalaDgluMdap_e	L-alanine-D-glutamate-meso-2,6-diaminoheptanedioate	1000	1	1	0	0
EX_LalaDgluMdapDala_e	L-alanine-D-glutamate-meso-2,6-diaminoheptanedioate-D-alanine	1000	1	1	0	0
EX_LalaLglu_e	L-alanine-L-glutamate	1000	1	1	0	0
EX_lcts_e	Lactose	1000	1	0	0	0
EX_leu-L_e	L-Leucine	1000	0	0	0	1
EX_lipa_cold_e	cold adapted KDO(2)-lipid (A)	1000	0	0	0	1
EX_lipa_e	KDO(2)-lipid (A)	1000	0	0	0	1
EX_lipoate_e	Lipoate	1000	0	0	0	1
EX_lys-L_e	L-Lysine	1000	0	0	0	1
EX_lyx-L_e	L-Lyxose	1000	1	0	0	0
EX_mal-D_e	D-Malate	1000	1	0	0	0
EX_mal-L_e	L-Malate	1000	1	0	0	0
EX_malt_e	Maltose	1000	1	0	0	0
EX_malthx_e	Maltohexaose	1000	1	0	0	0
EX_maltpt_e	Maltopentaose	1000	1	0	0	0
EX_malttr_e	Maltotriose	1000	1	0	0	0
EX_maltttr_e	Maltotetraose	1000	1	0	0	0
EX_man_e	D-Mannose	1000	1	0	0	0
EX_man6p_e	D-Mannose 6-phosphate	1000	1	0	0	0
EX_manglyc_e	2_alpha-D-Mannosyl)-D-glycerate	1000	1	0	0	0
EX_melib_e	Melibiose	1000	1	0	0	0
EX_meoh_e	methanol	1000	0	0	0	1
EX_met-D_e	D-Methionine	1000	0	0	0	1
EX_met-L_e	L-Methionine	1000	0	0	0	1
EX_metsox-R-L_e	L-methionine-R-sulfoxide	1000	0	0	0	1
EX_metsox-S-L_e	L-Methionine S-oxide	1000	0	0	0	1
EX_mincyc_e	minocycline	1000	0	0	0	1
EX_minohp_e	myo-Inositol hexakisphosphate	1000	0	0	0	1
EX_mmet_e	S-Methyl-L-methionine	1000	0	0	0	1
EX_mnl_e	D-Mannitol	1000	1	0	0	0
EX_mso3_e	methanesulfonate	1000	0	0	0	1
EX_n2o_e	Nitrous oxide	1000	0	0	0	1
EX_nac_e	Nicotinate	1000	0	0	0	1
EX_nh4_e	Ammonia	1000	0	1	0	0
EX_nmn_e	NMN	1000	0	0	0	1
EX_no_e	Nitric oxide	1000	0	1	0	0
EX_no2_e	Nitrite	1000	0	1	1	0
EX_no3_e	Nitrate	1000	0	1	1	0
EX_novbcn_e	novobiocin	1000	0	0	0	1
EX_o16a4colipa_e	(O16 antigen)x4 core oligosaccharide lipid A	1000	0	0	0	1
EX_o2_e	O2	1000	0	0	1	1
EX_o2s_e	Superoxide anion	1000	0	0	0	1
EX_ocdca_e	octadecanoate (n-C18:0)	1000	1	0	0	0
EX_ocdcea_e	octadecenoate (n-C18:1)	1000	1	0	0	0
EX_octa_e	octanoate (n-C8:0)	1000	1	0	0	0
EX_orn_e	Ornithine	1000	1	1	0	0
EX_orot_e	Orotate	1000	0	1	0	0
EX_pacald_e	Phenylacetaldehyde	1000	1	0	0	0
EX_peamn_e	Phenethylamine	1000	1	1	0	0
EX_phe-L_e	L-Phenylalanine	1000	0	0	0	1
EX_pheme_e	Protoheme	1000	0	0	0	1
EX_pnto-R_e	(R)-Pantothenate	1000	0	0	0	1
EX_ppa_e	Propionate	1000	1	0	0	0
EX_ppal_e	Propanal	1000	1	0	0	0
EX_pppn_e	Phenylpropanoate	1000	1	0	0	0
EX_ppt_e	Phosphonate	1000	0	0	0	1
EX_progly_e	L-Prolinylglycine	1000	1	1	0	0
EX_pro-L_e	L-Proline	1000	1	1	0	0
EX_psclys_e	psicoselysine	1000	1	0	0	0
EX_pser-L_e	O-Phospho-L-serine	1000	1	1	0	0
EX_ptrc_e	Putrescine	1000	1	1	0	0
EX_pydam_e	Pyridoxamine	1000	0	0	0	1
EX_pydx_e	Pyridoxal	1000	0	0	0	1
EX_pydxn_e	Pyridoxine	1000	0	0	0	1
EX_pyr_e	Pyruvate	1000	1	0	0	0
EX_quin_e	Quinate	1000	0	0	0	1
EX_r5p_e	alpha-D-Ribose 5-phosphate	1000	1	0	0	0
EX_rfamp_e	rifampin	1000	0	0	0	1
EX_rib-D_e	D-Ribose	1000	1	0	0	0
EX_rmn_e	L-Rhamnose	1000	1	0	0	0
EX_sbt-D_e	D-Sorbitol	1000	1	0	0	0
EX_ser-D_e	D-Serine	1000	1	1	0	0
EX_ser-L_e	L-Serine	1000	1	1	0	0
EX_skm_e	Shikimate	1000	0	0	0	1
EX_so2_e	sulfur dioxide	1000	0	0	0	1
EX_so3_e	Sulfite	1000	0	0	0	1
EX_spmd_e	Spermidine	1000	0	0	0	1
EX_succ_e	Succinate	1000	1	0	0	0
EX_sucr_e	Sucrose	1000	1	0	0	0
EX_sulfac_e	sulfoacetate	1000	0	0	0	1
EX_tartr-D_e	D-tartrate	1000	1	0	0	0
EX_tartr-L_e	L-tartrate	1000	1	0	0	0
EX_taur_e	Taurine	1000	0	0	0	1
EX_tcynt_e	Thiocyanate	1000	0	0	0	1
EX_thm_e	Thiamin	1000	0	0	0	1
EX_thr-L_e	L-Threonine	1000	1	1	0	0
EX_thrp_e	L-Threonine O-3-phosphate	1000	1	1	0	0
EX_thym_e	Thymine	1000	0	0	0	1
EX_thymd_e	Thymidine	1000	1	0	0	0
EX_tma_e	Trimethylamine	1000	0	0	0	1
EX_tmao_e	Trimethylamine N-oxide	1000	0	0	1	1
EX_tre_e	Trehalose	1000	1	0	0	0
EX_trp-L_e	L-Tryptophan	1000	1	1	0	0
EX_tsul_e	Thiosulfate	1000	0	0	0	1
EX_ttdca_e	tetradecanoate (n-C14:0)	1000	1	0	0	0
EX_ttdcea_e	tetradecenoate (n-C14:1)	1000	1	0	0	0
EX_ttrcyc_e	tetracycline	1000	0	0	0	1
EX_tym_e	Tyramine	1000	0	1	0	0
EX_tyr-L_e	L-Tyrosine	1000	0	0	0	1
EX_tyrp_e	Phosphotyrosine	1000	0	0	0	1
EX_uacgam_e	UDP-N-acetyl-D-glucosamine	1000	1	1	0	0
EX_udpacgal_e	UDP-N-acetyl-D-galactosamine	1000	1	1	0	0
EX_udpg_e	UDPglucose	1000	1	1	0	0
EX_udpgal_e	UDPgalactose	1000	1	1	0	0
EX_udpglcur_e	UDP-D-glucuronate	1000	1	1	0	0
EX_ump_e	UMP	1000	1	1	0	0
EX_ura_e	Uracil	1000	0	1	0	0
EX_urea_e	Urea	1000	0	0	0	1
EX_uri_e	Uridine	1000	1	1	0	0
EX_val-L_e	L-Valine	1000	0	0	0	1
EX_xan_e	Xanthine	1000	1	1	0	0
EX_xmp_e	Xanthosine 5-phosphate	1000	1	1	0	0
EX_xtsn_e	Xanthosine	1000	1	1	0	0
EX_xyl-D_e	D-Xylose	1000	1	0	0	0
EX_xylu-L_e	L-Xylulose	1000	1	0	0	0
B. subtilis Media Matrices, Maximum Uptake Rates, and Set of Essential Metabolites (ATPM flux set to 9)
	Metabolite Name	Maximum Uptake Rate	Carbon	Nitrogen	Electron Acceptor	Additional Nutrients	Essential
EX_2ddglcn_e	2-Dehydro-3-deoxy-D-gluconate	1000	0	0	0	1	EX_ca2_e
EX_2hxmp_e	2-(Hydroxymethyl)phenol	0	0	0	0	0	EX_co2_e
EX_2pg_e	D-Glycerate 2-phosphate	1000	0	0	0	1	EX_fe3_e
EX_2pglyc_e	2-Phosphoglycolate	1000	0	0	0	1	EX_h2o_e
EX_3amba_e	3-aminobutanoic acid	0	0	0	0	0	EX_h_e
EX_3amp_e	3'-AMP	1000	0	0	0	1	EX_k_e
EX_3cmp_e	3'-CMP	1000	0	0	0	1	EX_mg2_e
EX_3gmp_e	Guanosine 3'-phosphate	1000	0	0	0	1	EX_pi_e
EX_3pg_e	3-Phospho-D-glycerate	1000	0	0	0	1	EX_so4_e
EX_3ump_e	3'-UMP	1000	0	0	0	1
EX_4abut_e	4-Aminobutanoate	1000	0	1	0	1
EX_5mtr_e	5-Methylthio-D-ribose	1000	0	0	0	1
EX_6pgc_e	6-Phospho-D-gluconate	1000	0	0	0	1
EX_Larab_e	alpha-L-Arabinan	1000	0	0	0	1
EX_Lcyst_e	L-Cysteate	1000	0	0	0	1
EX_abt_e	L-Arabinitol	1000	1	0	0	0
EX_ac_e	Acetate	1000	0	0	0	1
EX_acac_e	Acetoacetate	1000	0	0	0	1
EX_acgam_e	N-Acetyl-D-glucosamine	1000	1	1	0	0
EX_acmana_e	N-Acetyl-D-mannosamine	1000	1	0	0	0
EX_acnam_e	N-Acetylneuraminate	1000	1	0	0	0
EX_actn_R_e	(R)-Acetoin	1000	0	0	0	1
EX_ade_e	Adenine	1000	0	0	0	1
EX_adn_e	Adenosine	1000	1	0	0	0
EX_akg_e	2-Oxoglutarate	1000	1	0	0	0
EX_ala_B_e	beta-Alanine	1000	0	0	0	1
EX_ala_D_e	D-Alanine	1000	1	1	0	0
EX_ala_L_Thr_L_e	ala-L-Thr-L	0	0	0	0	0
EX_ala_L_asp_L_e	ala-L-asp-L	0	0	0	0	0
EX_ala_L_e	L-Alanine	1000	1	1	0	1
EX_ala_L_gln_L_e	Ala-Gln	0	0	0	0	0
EX_ala_L_glu_L_e	ala-L-glu-L	0	0	0	0	0
EX_ala_L_gly_e	L-alanylglycine	0	0	0	0	0
EX_ala_L_his_L_e	Ala-His	0	0	0	0	0
EX_ala_L_leu_L_e	Ala-Leu	0	0	0	0	0
EX_alaala_e	D-Alanyl-D-alanine	1000	0	0	0	1
EX_alltn_e	Allantoin	1000	0	0	0	1
EX_amp_e	AMP	1000	0	0	0	1
EX_antim_e	Antimonite	0	0	0	0	0
EX_arab_D_e	D-Arabinose	1000	1	0	0	0
EX_arab_L_e	L-Arabinose	1000	1	0	0	0
EX_arbt_e	Arbutin	1000	1	0	0	0
EX_arg_L_e	L-Arginine	1000	0	1	0	1
EX_argp_e	L-Arginine phosphate	1000	0	0	0	1
EX_arsenb_e	ARSENOBETAINE	0	0	0	0	0
EX_arsna_e	Arsenate	0	0	0	0	0
EX_arsni2_e	arsenite	0	0	0	0	0
EX_asn_L_e	L-Asparagine	1000	1	1	0	0
EX_asp_L_e	L-Aspartate	1000	1	1	0	0
EX_bilea_e	Bile acid	0	0	0	0	0
EX_btd_RR_e	(R,R)-2,3-Butanediol	1000	0	0	0	1
EX_buts_e	butanesulfonate	1000	0	0	0	1
EX_ca2_e	Calcium	1000	0	0	0	0
EX_cbl2_e	Cob(II)alamin	0	0	0	0	0
EX_cd2_e	Cadmium	0	0	0	0	0
EX_cellb_e	cellobiose	1000	1	0	0	0
EX_cgly_e	Cys-Gly	0	0	0	0	0
EX_chitob_e	Chitobiose	0	0	0	0	0
EX_chol_e	Choline	1000	0	0	0	1
EX_chols_e	Choline sulfate	0	0	0	0	0
EX_chor_e	Chorismate	1000	0	0	0	1
EX_cit_e	Citrate	1000	1	0	0	0
EX_citr	L-Citrulline	1000	0	1	0	1
EX_cmp_e	CMP	1000	0	0	0	1
EX_co2_e	CO2	1000	0	0	0	0
EX_cobalt2_e	Co2+	0	0	0	0	0
EX_crn_e	L-Carnitine	0	0	0	0	0
EX_cro4_e	chromate	0	0	0	0	0
EX_csn_e	Cytosine	1000	0	0	0	1
EX_ctbt_e	crotonobetaine	0	0	0	0	0
EX_cu2_e	Cu2+	0	0	0	0	0
EX_cys_L_e	L-Cysteine	1000	0	0	0	1
EX_cyst_e	L-Cystine	0	0	0	0	0
EX_cytd_e	Cytidine	1000	0	1	0	1
EX_dad_2_e	Deoxyadenosine	1000	1	0	0	0
EX_dcyt_e	Deoxycytidine	1000	0	0	0	1
EX_dextrin_e	Dextrin	1000	1	0	0	0
EX_dha_e	Dihydroxyacetone	1000	1	0	0	0
EX_djenk_e	Djenkolate	0	0	0	0	0
EX_drib_e	Deoxyribose	1000	1	0	0	0
EX_dtmp_e	dTMP	1000	0	0	0	1
EX_ectoine_e	ectoine	0	0	0	0	0
EX_etha_e	Ethanolamine	1000	0	1	0	1
EX_eths_e	ethanesulfonate	1000	0	0	0	1
EX_etoh_e	Ethanol	0	0	0	0	0
EX_fe2_e	Fe2+	0	0	0	0	0
EX_fe3_e	Fe3+	1000	0	0	0	0
EX_ferrich_e	Ferrichrome	0	0	0	0	0
EX_ferxa_e	Ferroxamine	0	0	0	0	0
EX_fol_e	Folate	1000	0	0	0	1
EX_for_e	Formate	1000	0	0	0	1
EX_fru_e	D-Fructose	1000	1	0	0	0
EX_fum_e	Fumarate	1000	1	0	0	0
EX_g1p_e	D-Glucose 1-phosphate	1000	1	0	0	0
EX_g6p_e	D-Glucose 6-phosphate	1000	1	0	0	0
EX_gal_e	D-Galactose	1000	1	0	0	0
EX_galctr_D_e	D-Galactarate	1000	1	0	0	0
EX_galt_e	Galactitol	1000	1	0	0	0
EX_galur_e	D-Galacturonate	1000	1	0	0	0
EX_gam6p_e	D-Glucosamine 6-phosphate	1000	0	0	0	1
EX_gam_e	D-Glucosamine	1000	1	1	0	0
EX_gbbtn_e	gamma-butyrobetaine	0	0	0	0	0
EX_glc_e	D-Glucose	1000	1	0	0	0
EX_glcn_D_e	D-Gluconate	1000	1	0	0	0
EX_glcr_e	D-Glucarate	1000	1	0	0	0
EX_glcur_e	D-Glucuronate	1000	1	0	0	0
EX_gln_L_e	L-Glutamine	1000	1	1	0	0
EX_glu_D_e	D-Glutamate	1000	0	1	0	1
EX_glu_L_e	L-Glutamate	1000	1	1	0	0
EX_glx_e	Glyoxylate	1000	1	0	0	0
EX_gly_asn_L_e	gly-asn-L	0	0	0	0	0
EX_gly_asp_L_e	gly-asp-L	0	0	0	0	0
EX_gly_e	Glycine	1000	0	1	0	1
EX_gly_gln_L_e	Gly-Gln	0	0	0	0	0
EX_gly_glu_L_e	gly-glu-L	0	0	0	0	0
EX_gly_met_L_e	Gly-Met	0	0	0	0	0
EX_gly_pro_L_e	gly-pro-L	0	0	0	0	0
EX_glyb_e	Glycine betaine	0	0	0	0	0
EX_glyc3p_e	sn-Glycerol 3-phosphate	1000	1	0	0	0
EX_glyc_e	Glycerol	1000	1	0	0	0
EX_glyclt_e	Glycolate	1000	1	0	0	1
EX_glycogen_e	glycogen	1000	1	0	0	0
EX_gmp_e	GMP	1000	0	0	0	1
EX_gsn_e	Guanosine	1000	0	0	0	1
EX_gthox_e	Oxidized glutathione	1000	0	0	0	1
EX_gthrd_e	Reduced glutathione	1000	0	0	0	1
EX_gua_e	Guanine	1000	0	0	0	1
EX_h2o2_e	Hydrogen peroxide	1000	0	0	0	1
EX_h2o_e	H2O	1000	0	0	0	0
EX_h_e	H+	1000	0	0	0	0
EX_hexs_e	hexanesulfonate	0	0	0	0	0
EX_hg2_e	Mercury (charged +2)	0	0	0	0	0
EX_his_L_e	L-Histidine	1000	0	0	0	1
EX_hqn_e	Hydroquinone	0	0	0	0	0
EX_hxan_e	Hypoxanthine	1000	0	0	0	1
EX_icit_e	Isocitrate	1000	0	0	0	1
EX_ile_L_e	L-Isoleucine	1000	0	0	0	1
EX_inost_e	myo-Inositol	1000	0	0	0	1
EX_ins_e	Inosine	1000	1	0	0	0
EX_istnt_e	Isethionate	1000	0	0	0	1
EX_k_e	K+	1000	0	0	0	0
EX_lac_L_e	L-Lactate	1000	1	0	0	0
EX_lanth_e	Lanthionine	0	0	0	0	0
EX_lcts_e	Lactose	1000	0	0	0	1
EX_leu_L_e	L-Leucine	1000	0	0	0	1
EX_lipt_e	Lipoate	0	0	0	0	0
EX_lys_L_e	L-Lysine	1000	0	0	0	1
EX_madg_e	alpha-Methyl-D-glucoside	1000	0	0	0	1
EX_mal_D_e	D-Malate	1000	1	0	0	0
EX_mal_L_e	L-Malate	1000	1	0	0	0
EX_malt_e	Maltose	1000	1	0	0	0
EX_malttr_e	Maltotriose	1000	1	0	0	0
EX_man1p_e	D-Mannose 1-phosphate	1000	0	0	0	1
EX_man6p_e	D-Mannose 6-phosphate	1000	0	0	0	1
EX_man_e	D-Mannose	1000	1	0	0	0
EX_mbdg_e	beta-Methylglucoside	1000	1	0	0	0
EX_melib_e	Melibiose	1000	1	0	0	0
EX_meoh_e	Methanol	0	0	0	0	0
EX_met_D_e	D-Methionine	0	0	0	0	0
EX_met_L_ala_L_e	met-L-ala-L	0	0	0	0	0
EX_met_L_e	L-Methionine	1000	0	0	0	1
EX_metox_R_e	L-methionine R-oxide	1000	0	0	0	1
EX_metox_e	L-Methionine S-oxide	1000	0	0	0	1
EX_mg2_e	Mg	1000	0	0	0	0
EX_mn2_e	Mn2+	0	0	0	0	0
EX_mnl_e	D-Mannitol	1000	1	0	0	0
EX_mobd_e	Molybdate	0	0	0	0	0
EX_mops_e	MOPS	0	0	0	0	0
EX_mso3_e	Methanesulfonate	1000	0	0	0	1
EX_na1_e	Sodium	0	0	0	0	0
EX_nac_e	Nicotinate	1000	0	0	0	1
EX_nh4_e	Ammonium	1000	0	1	0	0
EX_ni2_e	Ni2+	0	0	0	0	0
EX_no2_e	Nitrite	1000	0	0	0	1
EX_no3_e	Nitrate	1000	0	0	0	1
EX_o2_e	O2	15	0	0	1	0
EX_orn_L_e	L-Ornithine	1000	1	1	0	0
EX_pala_e	Palatinose	1000	1	0	0	0
EX_pep_e	Phosphoenolpyruvate	1000	0	0	0	1
EX_phe_L_e	L-Phenylalanine	1000	0	0	0	1
EX_pi_e	Phosphate	1000	0	0	0	0
EX_pnto_R_e	(R)-Pantothenate	0	0	0	0	0
EX_ppa_e	Propionate	1000	1	0	0	0
EX_ppi_e	Diphosphate	1000	0	0	0	1
EX_pro_L_e	L-Proline	1000	1	1	0	0
EX_prolb_e	proline betaine	0	0	0	0	0
EX_pser_D_e	D-O-Phosphoserine	1000	0	0	0	1
EX_pser_L_e	O-Phospho-L-serine	1000	0	0	0	1
EX_pur_e	Puromycin	0	0	0	0	0
EX_pyr_e	Pyruvate	1000	1	0	0	0
EX_raffin_e	Raffinose	1000	1	0	0	0
EX_rib_D_e	D-Ribose	1000	1	0	0	0
EX_ribflv_e	Riboflavin	0	0	0	0	0
EX_rmn_e	L-Rhamnose	1000	1	0	0	0
EX_salcn_e	Salicin	1000	1	0	0	0
EX_sbt_D_e	D-Sorbitol	1000	1	0	0	0
EX_ser_D_e	D-Serine	1000	1	0	0	0
EX_ser_L_e	L-Serine	1000	1	1	0	0
EX_so4_e	Sulfate	1000	0	0	0	0
EX_spmd_e	Spermidine	0	0	0	0	0
EX_srb_L_e	L-Sorbose	1000	1	0	0	0
EX_starch_e	Starch	1000	0	0	0	1
EX_succ_e	Succinate	1000	1	0	0	0
EX_sucr_e	Sucrose	1000	1	0	0	0
EX_sula_e	Sulfoacetate	1000	0	0	0	1
EX_taur_e	Taurine	1000	0	0	0	1
EX_thiog_e	Thioglycolate	0	0	0	0	0
EX_thr_L_e	L-Threonine	1000	1	1	0	0
EX_thym_e	Thymine	1000	0	0	0	1
EX_thymd_e	Thymidine	1000	1	0	0	0
EX_tmp_e	Trimetaphosphate	1000	0	0	0	1
EX_tre_e	Trehalose	1000	1	0	0	0
EX_trp_L_e	L-Tryptophan	1000	0	0	0	1
EX_tyr_L_e	L-Tyrosine	1000	0	0	0	1
EX_ump_e	UMP	1000	0	0	0	1
EX_ura_e	Uracil	1000	0	0	0	1
EX_urate_e	Urate	1000	0	1	0	1
EX_urea_e	Urea	1000	0	1	0	1
EX_uri_e	Uridine	1000	1	0	0	0
EX_val_L_e	L-Valine	1000	0	1	0	1
EX_xan_e	Xanthine	1000	0	1	0	1
EX_xtsn_e	Xanthosine	1000	0	0	0	1
EX_xyl_D_e	D-Xylose	1000	1	0	0	0
EX_zn2_e	Zinc	0	0	0	0	0
Sink_f6p	D-Fructose-6-Phosphate'	1000	1	0	0	0
P. putida Media Matrices, Maximum Uptake Rates, and Set of Essential Metabolites
	Metabolite Name	Maximum Uptake Rate	Carbon	Nitrogen	Electron Acceptor	Additional Nutrients	Essential
EX_EC0117	L-Histidine	0	0	0	0	0	EX_EC0009
EX_EC9527	Molybdate	1000	0	0	0	0	EX_EC0001
EX_EC0035	L-Alanine	1000	1	0	0	0	EX_EC0011
EX_EC1919	(R,R)-Butane-2,3-diol	1000	0	0	0	0	EX_EC0048
EX_EC0104	Fumarate	1000	1	0	0	0	EX_EC0021
EX_EC0009	Orthophosphate (pi)	1000	0	0	0	0	EX_EC0065
EX_EC0064	L-Phenylalanine	1000	1	1	0	0
EX_EC0024	2-Oxoglutarate	1000	1	0	0	0
EX_EC0599	D-Glucarate	1000	1	0	0	0
EX_EC0036	Succinate	1000	1	0	0	0
EX_EC3026	5-Deoxyadenosine	1000	0	0	0	0
EX_EC0300	Thiamin	1000	0	0	0	0
EX_EC0144	Cobalt	0	0	0	0	0
EX_EC9324	Biomass	0	0	0	0	0
EX_EC0039	L-Lysine	1000	0	1	0	0
EX_EC0116	Putrescine	1000	1	0	0	0
EX_EC0214	D-Gluconic acid	1000	1	0	0	0
EX_EC0053	L-Serine	1000	1	1	0	0
EX_EC0134	Citrate	1000	1	0	0	0
EX_EC0073	Nitrite	1000	0	1	0	0
EX_EC0304	Xanthine	1000	0	0	0	1
EX_EC0530	Betaine	0	0	0	0	0
EX_EC0001	H2O	1000	0	0	0	0
EX_EC0096	Choline	0	0	0	0	0
EX_EC0115	D-Alanine	1000	1	0	0	0
EX_EC0248	Magnesium	0	0	0	0	0
EX_EC0082	L-Cysteine	1000	0	0	0	1
EX_EC0050	L-Arginine	1000	1	1	0	0
EX_EC0098	Glycerol	1000	1	0	0	0
EX_EC0071	Urea	1000	0	0	0	1
EX_EC0020	Pyruvate	1000	0	0	0	1
EX_EC0317	L-Isoleucine	1000	1	1	0	0
EX_EC0518	Nitrogen	1000	0	0	0	0
EX_EC0236	Nickel	1000	0	0	0	0
EX_EC9581	Pseudomonas LPS core precursor 9 + KDO2-lipidA	0	0	0	0	0
EX_EC0262	Thiosulfate	1000	0	0	0	0
EX_EC0034	Zinc	0	0	0	0	0
EX_EC0258	Spermidine	1000	0	0	0	0
EX_EC0058	L-Methionine	1000	0	0	0	1
EX_EC0954	Sodium	1000	0	0	0	0
EX_EC0382	(R)-Malate	0	0	0	0	0
EX_EC1078	Allantoin	1000	0	0	0	0
EX_EC0105	L-Leucine	1000	1	1	0	0
EX_EC0129	L-Asparagine	1000	1	0	0	0
EX_EC0994	Cadmium	1000	0	0	0	0
EX_EC0375	Glutarate	1000	0	0	0	1
EX_EC0056	Copper	0	0	0	0	0
EX_EC0221	Glycolaldehyde	0	0	0	0	0
EX_EC0475	2-Dehydro-D-gluconate	1000	0	0	0	1
EX_EC0957	NH4	1000	0	1	0	0
EX_EC0133	4-Hydroxybenzoate	1000	1	0	0	0
EX_EC0062	L-Ornithine	1000	1	0	0	0
EX_EC0011	CO2	1000	0	0	0	0
EX_EC0275	4-Aminobutanoate	1000	1	1	0	0
EX_EC0083	beta-Alanine	1000	0	0	0	1
EX_EC0179	D-Glutamate	1000	1	1	0	0
EX_EC0103	D-Ribose	1000	1	0	0	0
EX_EC0302	Cytosine	1000	0	0	0	1
EX_EC3994	Phosphonate	1000	0	0	0	0
EX_EC0201	Nitrate	0	0	0	0	0
EX_EC0645	D-Galactonate	1000	0	0	0	0
EX_EC9489	Acetylated Alginate	1000	0	0	0	0
EX_EC9587	Pseudomonas Common O Polysaccharide	0	0	0	0	0
EX_EC0090	Uracil	1000	0	0	0	1
EX_EC9512	Fe3+	0	0	0	0	0
EX_EC9532	peptide	1000	0	0	0	0
EX_EC0127	(S)-Malate	1000	1	0	0	1
EX_EC0027	D-Glucose	1000	1	0	0	0
EX_EC0029	Acetate	1000	1	0	0	0
EX_EC9598	Pseudomonas putida LPS - common antigen	0	0	0	0	0
EX_EC0067	L-Tyrosine	1000	1	1	0	0
EX_EC0048	Sulfate	1000	0	0	0	0
EX_EC0260	L-Carnitine	1000	0	0	0	0
EX_EC9536	proline betaine	1000	0	0	0	0
EX_EC0080	D-Fructose	1000	1	0	0	0
EX_EC0052	L-Glutamine	1000	0	0	0	1
EX_EC0030	Manganese	0	0	0	0	0
EX_EC3745	Myristic acid	1000	0	0	0	1
EX_EC1683	1,5-Gluconolactone	1000	0	0	0	1
EX_EC0156	L-Threonine	1000	1	1	0	0
EX_EC0126	L-Proline	1000	1	1	0	0
EX_EC0021	Iron	1000	0	0	0	0
EX_EC0041	L-Aspartate	1000	1	1	0	0
EX_EC0148	Benzoate	1000	1	0	0	0
EX_EC0065	H+	1000	0	0	0	0
EX_EC0359	Ethanol	1000	0	0	0	1
EX_EC0197	Potassium	0	0	0	0	0
EX_EC0154	(S)-Lactate	1000	1	0	0	0
EX_EC9281	gamma-butyrobetaine	1000	0	0	0	0
EX_EC0033	Glycine	1000	1	1	0	0
EX_EC0023	L-Glutamate	1000	1	0	0	0
EX_EC0063	L-Tryptophan	1000	0	0	0	1
EX_EC0007	Oxygen	1000	0	0	1	0
EX_EC0202	Taurine	1000	0	0	0	0
EX_EC0151	L-Valine	1000	1	1	0	0
