# Supplementary material for: FOCAL: an experimental design tool for systematizing metabolic discoveries and model development
Source: Genome Biol. 2012 Dec 13;13(12):R116. doi: 10.1186/gb-2012-13-12-r116 (PMC4056367; doi:10.1186/gb-2012-13-12-r116)
Supplement: Additional file 3 — An implementation of FOCAL for the example network shown in Figure 2. This file can be run by GAMS (GAMS Development Corporation, Washington, DC), which can be freely downloaded at [38]. [file gb-2012-13-12-r116-S3.ZIP]

Archive with 12 entries (12 files):
- User_Options.gms
- Block_Maker.gms
- GeneralizedFOCAL.gms
- GPR_Toy.gms
- Limits.gms
- OmegaMIPReaction.gms
- Toy Project.gpr
- ToyNetwork.gms
- Block.gdx
- CoutilFOCAL.gms
- OmegaMIPMultiObj.gms
- README.txt
