# Supplementary material for: FOCAL: an experimental design tool for systematizing metabolic discoveries and model development
Source: Genome Biol. 2012 Dec 13;13(12):R116. doi: 10.1186/gb-2012-13-12-r116 (PMC4056367; doi:10.1186/gb-2012-13-12-r116)
Supplement: Additional file 3 — An implementation of FOCAL for the example network shown in Figure 2. This file can be run by GAMS (GAMS Development Corporation, Washington, DC), which can be freely downloaded at [38]. [file gb-2012-13-12-r116-S3.ZIP › User_Options.gms]

*********************************************************
*User Options Section 2: Sets, Penalties and Limitations*
*********************************************************

***********EDIT PROBLEM SETTINGS HERE**************
Parameters
maxKnockouts     maximum number of knockouts /5/
minKnockouts     minimum number of knockouts /0/
maxCarbon        maximum number of carbon sources /2/
maxNitrogen      maximum number of nitrogen sources /0/
maxAcceptors     maximum number of acceptors /0/
maxAuxotrophs    maximum number of auxotroph metabolites /1/
deletionPenalty  size of Deletion penalty (0 <= penalty <= 1) /1/
auxotrophPenalty size of Auxotroph penalty (0 <= penalty < 1.0) /0.25/
epsilon          Condition for acceptance of coupling /0.01/;

$onempty
Sets
minimalCarbon(j)         Carbon source to be used for pruning search
                         /EX_A_e/
minimalNitrogen(j)       Nitrogen source to be used for pruning search
                         //
minimalAcceptors(j)      Electron Acceptor to be used for pruning search
                         /Ex_G_e/
fullCarbon(j)            Subset of carbon source media available
                         /EX_A_e/
fullNitrogen(j)          Subset of nitrogen sources available
                         //
fullAcceptors(j)         Subset of electron acceptors available
                         //
Auxotrophs(j)            Subset of metabolites for auxotrophic scenarios
                         /Ex_G_e/
Essential(j)             Set of essential items in minimal media
                         //
EssentialGenes(g)        List of Essential Genes
                         //
SecondaryObj(j)          Flux to be Coupled to (numerator)
                         /v2/
Coupler(j,direction)     Flux to be Coupled (denominator)
                         /vbio.forward/
SecondaryDirection(direction) Direction of Reaction Flux to be Coupled /forward,reverse/
;
$offempty
