# Supplementary material for: FOCAL: an experimental design tool for systematizing metabolic discoveries and model development
Source: Genome Biol. 2012 Dec 13;13(12):R116. doi: 10.1186/gb-2012-13-12-r116 (PMC4056367; doi:10.1186/gb-2012-13-12-r116)
Supplement: Additional file 3 — An implementation of FOCAL for the example network shown in Figure 2. This file can be run by GAMS (GAMS Development Corporation, Washington, DC), which can be freely downloaded at [38]. [file gb-2012-13-12-r116-S3.ZIP › Block_Maker.gms]

*Program Block_Maker creates a .gdx file to be used by other Flux Coupling programs
*Block_Maker also produces a text file for easy review of results. Requires a Limits.gms
*file containing all upper and lower limits as well as a Network file that contains a set
*called direction.

*Written by Christopher Tervo (2010)

$Offlisting
$eolcom !

*Read in the appropriate S matrix
$include ToyNetwork.gms

*Read in Uptake Limits
$include Limits.gms

********************************************************************************
******************************
* Create a Cplex Options File*
******************************
$onecho > cplex.opt
eprhs 1e-9
epopt 1e-9
$offecho

********************************************************************************
****************************
*Set-up Model and Equations*
****************************
Parameter
c(direction,j) used to define the objective function for FBA
Objholder(direction,j) Stores total flux for each reaction
Epsilon Used to reject solutions that are less than solver tolerance /1e-9/;

Variables
v(j)     flux values through reaction in network
v_rev(j) reverse flux values
Obj      this is the value of the objective function for the FBA solutions;

Equations
massbalance(i) mass balance equations for each metabolite
calcobj calculates the dot product of the c vector the flux vector
KillLoop equation used to kill loops from occuring while solving;

massbalance(i).. sum( j,S(i,j)*(v(j)-v_rev(j)))=e=0;
calcobj.. Obj=e=sum( j,c('forward',j)*v(j))+sum(j,c('reverse',j)*v_rev(j));
KillLoop.. sum( j,c('reverse',j)*v(j))+sum(j,c('forward',j)*v_rev(j)) =e= 0;

Model FBA /all/;
FBA.OptFile = 1;
v.lo(j)=0;
v.up(j)=UpperLimits(j);

v_rev.lo(j)=0;
v_rev.up(j)=-LowerLimits(j);

********************************************************************************
******************************************************************
*This Section Finds All Blocked Reactions That Need to Be Removed*
******************************************************************
set unblocked(direction,j);
unblocked(direction,j)=no;
alias(dummyindex,j);
alias(directionindex,direction);
loop(directionindex,
         loop(dummyindex,
                 c(direction,j)=0;
                 c(directionindex,dummyindex)=1;
                 solve FBA using lp maximizing Obj;
                 if (( (Obj.l>Epsilon) and (FBA.modelstat=1) ),
                         unblocked(directionindex,dummyindex)=yes;
                         Objholder(directionindex,dummyindex)=Obj.l;
                 else
                         Objholder(directionindex,dummyindex)=0;
                 );
         );
);

execute_unload "Block.gdx" Objholder;

********************************************************************************
**************************************************
********Generate List of Blocked Reactions *******
**************************************************
file blocked /Blocked_Reaction_list.txt/;
blocked.pw=500; blocked.ps=130; blocked.lw=0;
put blocked;
loop(directionindex,
         blocked.pc=0;
         put / directionindex.tl,' reactions: ' //;
         blocked.pc=5;
         loop (j, put j.tl, unblocked(directionindex,j) /);
);
putclose blocked;

********************************************************************************
