# Supplementary material for: FOCAL: an experimental design tool for systematizing metabolic discoveries and model development
Source: Genome Biol. 2012 Dec 13;13(12):R116. doi: 10.1186/gb-2012-13-12-r116 (PMC4056367; doi:10.1186/gb-2012-13-12-r116)
Supplement: Additional file 3 — An implementation of FOCAL for the example network shown in Figure 2. This file can be run by GAMS (GAMS Development Corporation, Washington, DC), which can be freely downloaded at [38]. [file gb-2012-13-12-r116-S3.ZIP › GeneralizedFOCAL.gms]

*GeneralizedFOCAL.gms contains the implementation of the flux Coupling algorithm
*GeneralizedFOCAL reads in a .gdx file containing all blocked reactions
*To function properly user must provide:
*Sets Exclude, Carbon, Nitrogen, Acceptors,
*Auxotrophs and Inorganic.
*Secondary Obj and Secondary direction must be set
*before running.
*Parameters maxKnockouts, maxCarbon, maxNitrogen,
*maxAcceptors, maxAuxotrophs, penaltySize, timeLimit,
*iterationLimit, and relativeGap must also be provided
********************************************************************************
********************************
*Generate Blocked Reaction List*
********************************
Parameter
blockholder(direction,j);
Sets
unblocked(direction,j)
dualblocked(j);
unblocked(direction,j)=no;
dualblocked(j)=no;
alias(dummyindex,j);
alias(directionindex,direction);

*Load GDX File Obtained from Program BlockMaker
execute_load "Block.gdx", blockholder=Objholder;

*display holder;
loop(directionindex,
    loop(dummyindex,
         if(blockholder(directionindex,dummyindex)<>0,unblocked(directionindex,dummyindex)=yes;);
    );
);

*Create Dual Blocked Set to limit solution space
loop(j,
    if((not unblocked('forward',j)) and (not unblocked('reverse',j)),
         dualblocked(j)=yes;
    );
);

*Map genes to their reactions
Set
geneMap(g,n)
blockedGenes(g);

*Initialize Sets
geneMap(g,n)=no;
blockedGenes(g)=yes;

*Determine blocked genes
*Map gene to reaction if a rule exists and that reaction is not blocked
geneMap(g,n)$sum(j$(not dualblocked(j) and Rules_Reaction(j,n,g)),1)=yes;
*A gene is blocked only if it is not mapped to any unblocked reactions
blockedGenes(g)$sum(n$geneMap(g,n),1)=no;

display blockedGenes

********************************************************************************
************************************************
*Set-up Primal and Dual Problems for Evaluation*
************************************************
Parameters
*USER DEFINED PARAMTERS
maxKnockouts     maximum number of knockouts
minKnockouts     minimum number of knockouts
maxCarbon        maximum number of carbon sources
maxNitrogen      maximum number of nitrogen sources
maxAcceptors     maximum number of acceptors
maxAuxotrophs    maximum number of auxotroph metabolites
deletionPenalty  size of Deletion penalty (0 <= penalty <= 1)
auxotrophPenalty size of Auxotroph penalty (0 <= penalty < 1.0)
iterationLimit   number of iteations allowed to solve problem
relativeGap      relative gap used when solving MIP problem
epsilon          Condition for acceptance of coupling
acceptance       Determines Acceptance Limit for Flux /0.9999/;

Sets
*USER DEFINED SETS
Exclude(j)        flux to be coupled to
Carbon(j)         subset of carbon source media available
Nitrogen(j)       subset of nitrogen sources available
Acceptors(j)      subset of electron acceptors available
Auxotrophs(j)     subset of metabolites for auxotrophic scenarios
Essential(j)      set of set of essential items in minimal media
EssentialGenes(g) set of essential genes
Deleter(g)        set of user mandated gene deletions
SecondaryObj(j)   flux to be Coupled to (numerator)
SecondaryDirection(direction) Direction of Reaction Flux to be Coupled to
Coupler(j,direction)          flux to be Coupled (denominator)

*POSTPROCESSED SETS (Use Method SetConditions)
remainder(j)     Inorganic Uptake that is to remain untouched
aset(j)          Set over which deleter traverses
notaset(j)       Set untouched by deleter
Overlap(j)       Master Set for Media Deletions (handles overlaps)
fixGenes(g)      Genes to be fixed because they are mapped\blocked\essential
ErrorTest(j)     Used to make certain there is no intersection with overlap and essential
ErrorTest2(j)    Used to make certain that Overlap and Essential have lowerlimits
ErrorTest3(j)    Used to make certain that Overlap and Essential are not blocked

*Media Set
Type Type of media /Carbon,Nitrogen,Acceptors,Auxotrophs/
MediaSets(Type,J);

*Define area over which deletions are allowed
notaset(j)=jl(j);
aset(j)=(not notaset(j));
Exclude(j) = Coupler(j,'forward') + Coupler(j,'reverse');

Parameter
maxMedia(type);
maxMedia('Carbon') = maxCarbon;
maxMedia('Nitrogen') = maxNitrogen;
maxMedia('Acceptors') = maxAcceptors;
maxMedia('Auxotrophs') = maxAuxotrophs;


*MIP Variables
Binary Variable
a(j)      MIP variable used to delete reactions
m(Type,j) MIP variable used to handle various media uptakes
h(j)      MIP variable used to handle overlapping variables
ko(g)     MIP variable used to delete genes
ratio     Binary variable for coupling
Couple(j,direction) Binary variable to determine coupling rxn;

*Primal Problem
Parameters
d(direction,j)   Used to select objective function;

Positive Variables
v_hat(j)         forward reaction flux
v_hat_rev(j)     reverse reaction flux
t                constraint for uptake
holder(j,n)      holder for protein rules;

holder.up(j,n)=1;

*Dual Problem
Negative Variables
u_t(j)           u associated with t constraint;

Variables
u_mat(i)         u associated with matrix coefficients
u2(j)            u associated with v=0 forward flux
u3(j)            u associated with v=0 reverse flux
ucouple(j)       u associated with coupler
ucouple_rev(j)   u associated with coupler;

*Outer Objective
Variables
Outer_Obj        Secondary Objective of Bilinear Optimization;
********************************************************************************
**************************************
*Declare Bilinear Problem Constraints*
**************************************

Equations
*Fix Flux to be Coupled to
Fix_Flux(j,direction)    Fixes the flux to be coupled to = 1
*Delete_Reverse(j)        Sets the reverse of the flux to be coupled to = 0
couple_rule              Allows for only one reaction to be coupled to Obj

*Primal Problem Equations
massbalance_hat(i)       mass balance equations for each metabolite
uptakelimit_rev(exch)    Transporter Uptake limitations

*Primal Deletion Constraints
hat_killer(j)            Kills forward fluxes. v_hat=0
rev_hat_killer(j)        Kills reverse fluxes. v_hat_rev=0
Exchange_Killer(j)       Kills reverse exchange flux when overlap is not activated
Remainder_Killer(j)      Kills exchange fluxes that have not been specified to be in model

*Dual Problem Equations
gen_flux_for(j)          dual constraints for quintessential forward fluxes
gen_flux_rev(j)          dual constraints for representative reverse fluxes

*Dual Deletion Constraints
t_lim                    dual constraint associated with variable t
u2lower(j)               lower bound for free variable u2
u2exclude(j)             v=inf associated with forward fluxes in exclude set
ucouple_lim(j,direction) v=inf associated with reactions being coupled to
u3a(j)                   v=inf associated with Deletion reverse fluxes
u3b(j)                   v=inf associated with Exchange Killer
u3c(j)                   v=inf associated with Unused Exchange Reactions
u3d(j)                   v=inf associated with GPR-less reactions

*Equations Related to Objective
Calc_PrimalDual_Obj      Calculate primary objective (PrimalDual)
Calc_Outer_Obj           Calculates Secondary Objective (BinaryObj-Penalty)
BinaryObj                Criteria for setting obj as coupled (1) or uncoupled (0)

*Deletion Rules
mapDeleter(g)            Deletes genes specified by user

*GPR Rules
prules1(j,n)             determine protein states from gene deletions
prules2(j,n,g)           determine protein states from gene deletions
prules3(j)               determine reaction states from enzyme comples states
prules4(j,n)             determine reaction states from enzyme comples states

*Overlap Rules
Overlap_Rule_0(j)        b(j) + c(j) + e(j) + f(j) <= 1 (Do not use one metabolite for multiple sources)
Overlap_Rule_1(j)        h(j)=0 when all are false
Overlap_Rule_2(type,j)   h(j)=1 if m(type j)=1

*Constraints on MIP Variabls
maxgene                  Maximum number of genes to be deleted
mingene                  Minimum number of genes to be deleted
maxMediaCst(type)           Maximum number of media sources of each type allowed;

*****************************INNER OBJECTIVE************************************
* Fix Flux to be Coupled to (This should be modified to allow fixing to reverse reactions
Fix_Flux(exclude,direction)$Coupler(exclude,direction)..      v_hat(exclude)$sameas(direction,'forward') + v_hat_rev(exclude)$sameas(direction,'reverse') =e= 1;

* Delete_Reverse(exclude)..                        v_hat_rev(exclude)      =e= 0;
couple_Rule..                                                 sum((j,direction),Couple(j,direction)) =e= 1;


* Primal Constraints
massbalance_hat(i)..     sum(j, S(i,j) * ( v_hat(j)$(unblocked('forward',j)) -
                                           v_hat_rev(j)$(unblocked('reverse',j)) ) ) =e= 0;
uptakelimit_rev(exch)..  v_hat_rev(exch) =l= -t*LowerLimits(exch);

* Primal Deletion Constraints
hat_killer(aset)..                               v_hat(aset)         =e= 0;
rev_hat_killer(aset)..                           v_hat_rev(aset)     =e= 0;
Exchange_Killer(Overlap)..                       v_hat_rev(Overlap)  =e= 0;
Remainder_Killer(Remainder)..                    v_hat_rev(Remainder)=e= 0;

* Dual Constraints
gen_flux_for(j).. sum(i$(unblocked('forward',j)), S(i,j)*u_mat(i) ) +
                  u2(j) + ucouple(j)$Coupler(j,'forward') =l= d('forward',j);
gen_flux_rev(j).. sum(i$(unblocked('reverse',j)), -S(i,j)*u_mat(i) ) +
                  u3(j) + ucouple_rev(j)$Coupler(j,'reverse') + u_t(j)$(exch(j)) =l= d('reverse',j);
t_lim..           sum(exch$(unblocked('reverse',exch)), LowerLimits(exch)*u_t(exch)) =l= 0;

* Dual Deletion Constraints
u2lower(aset)..                                                            u2(aset)      =e= 0;
u2exclude(notaset)..                                                       u2(notaset)   =e= 0;
ucouple_lim(exclude,direction)$Coupler(exclude,direction)..                ucouple(exclude)$sameas(direction,'forward') + ucouple_rev(exclude)$sameas(direction,'reverse') =e= 0;
u3a(aset)..                                                                u3(aset)      =e= 0;
u3b(Overlap)..                                                             u3(Overlap)   =e= 0;
u3c(Essential)..                                                           u3(Essential) =e= 0;
u3d(notaset)$( (not exch(notaset)))..                                      u3(notaset)   =e= 0;

* Inner Objective Function
Calc_PrimalDual_Obj.. sum((exclude,direction)$Coupler(exclude,direction),ucouple(exclude)$sameas(direction,'forward') + ucouple_rev(exclude)$sameas(direction,'reverse')) =e=
                      sum(j$(unblocked('forward',j)),d('forward',j)*v_hat(j)) + sum(j$(unblocked('reverse',j)),d('reverse',j)*v_hat_rev(j));

*****************************OUTER OBJECTIVE************************************
* Create Binary Variable to Indicate Coupling
BinaryObj.. sum((exclude,direction)$Coupler(exclude,direction),ucouple(exclude)$sameas(direction,'forward') + ucouple_rev(exclude)$sameas(direction,'reverse')) + acceptance =g= ratio;

* Outer Objective Function
Calc_Outer_Obj.. Outer_Obj =e= (ratio*(maxKnockouts+1)-1) + sum(g$(not Deleter(g)),ko(g)-1)*deletionPenalty + sum(Auxotrophs,-m('Auxotrophs',Auxotrophs))*auxotrophPenalty;

* Fix Any User Specified Deletions
mapDeleter(Deleter)$(not fixGenes(Deleter) )..         ko(Deleter)        =e= 0;

* Gene Deletions
prules1(rr(j,n)).. sum(g$Rules_Reaction(j,n,g), ko(g)-1)=l=holder(j,n)-1;
prules2(Rules_Reaction(j,n,g)).. ko(g)=g=holder(j,n);
prules3(aset).. a(aset)=l=sum(n$rr(aset,n), holder(aset,n));
prules4(rr(aset,n)).. a(aset)=g=holder(aset,n);

* Overlap Rules
Overlap_Rule_0(Overlap)..                                       sum(mediaSets(type,Overlap), m(mediaSets)) =l= 1;
Overlap_Rule_1(Overlap)..                                       sum(mediaSets(type,Overlap), m(mediaSets)) =g= h(Overlap);
Overlap_Rule_2(Type,Overlap)$(mediaSets(type,Overlap))..        m(type,Overlap) =l= h(Overlap);

*MIP Limitations (Gene and Media limits)
maxgene..                sum(g$(not Deleter(g)),1-ko(g))         =l= maxKnockouts;
mingene..                sum(g,1-ko(g))                          =g= minKnockouts;
maxMediaCst(type)..      sum(mediaSets(type,j),m(mediaSets))     =l= maxMedia(type);

********************************************************************************
**********************************
*Declare Model and Set Attributes*
**********************************

Model DualCoupler /all/;
DualCoupler.OptFile=1;              !Default optFile to use
DualCoupler.holdfixed=1;            !refrain from importing held vars
DualCoupler.iterlim=iterationLimit; !Iteration Limit
DualCoupler.optcr=relativeGap;      !relative gap

********************************************************************************
*****************************************
*Create Map Between Related Transporters*
*****************************************
Set
$onempty
map(j,j) map used to enforce intelligent deletions when working with transporters //;
$offempty
********************************************************************************
************************
*Set-up Map Deleter MIP*
************************
Sets
RxnDeleter(j)            Used to store deleted reactions
RxnMap(j)                Stores reactions to be removed;

Parameter
RxnOfInterestPenalty     Penalty for removing reaction of interest
                         /-1000/
FailedRxnRemovePenalty   Penalty for failure to remove redundant reactions
                         /-50/
ExcessRxnRemovePenalty   Penalty for Removing more genes than necessary
                         /-1/
ExcessGeneRemovePenalty  Penalty for Removing more genes than necessary
                         /-0.1/;

Binary Variable
GeneDelete(g)            Used to delete genes
ProteinOnOff(j,n)        Indicates whether a protein is active or not
RxnOnOff(j)              Indicates whether a reaction is active or not;

*Prohibit deletion of essential genes
GeneDelete.fx(EssentialGenes)=1;

Variable
MapObj                   Objective Function of MIP problem;

Equations
ProteinOnOff1(j,n)       Used to determine whether a given protein is on or off
ProteinOnOff2(j,n,g)     Used to determine whether a given protein is on or off
ReactionOnOff1(j)        Determine reaction states from enzyme states
ReactionOnOff2(j,n)      Determine reaction states from enzyme states
CalcMapObj               Calculates the objective function;

*Handle Isozyme Deletion
ProteinOnOff1(j,n)$(rr(j,n) )..          sum(g$Rules_Reaction(j,n,g), GeneDelete(g)-1) =l= ProteinOnOff(j,n)-1;
ProteinOnOff2(Rules_Reaction(j,n,g))..   GeneDelete(g) =g= ProteinOnOff(j,n);
ReactionOnOff1(jk)..                     RxnOnOff(jk) =l= sum(n$rr(jk,n), ProteinOnOff(jk,n));
ReactionOnOff2(rr(jk,n))..               RxnOnOff(jk) =g= ProteinOnOff(jk,n);

*Calculate Objective Function
CalcMapObj.. MapObj =e=  RxnOfInterestPenalty*sum(SecondaryObj,1-RxnOnOff(SecondaryObj))+ FailedRxnRemovePenalty*sum(RxnMap,RxnOnOff(RxnMap)) +
                         ExcessRxnRemovePenalty*sum(j$((not RxnMap(j)) and (not SecondaryObj(j)) ),1-RxnOnOff(j)) + ExcessGeneRemovePenalty*sum(g,1-GeneDelete(g));

Model mapDeleterMIP /ProteinOnOff1,ProteinOnOff2,CalcMapObj,ReactionOnOff1,ReactionOnOff2/;
mapDeleterMIP.holdfixed=1;            !refrain from importing held vars
mapDeleterMIP.optcr=0;                !relative gap
********************************************************************************
$onecho > HandleMapDeletions.gms
********************************************************************************
**************************
*Determine Gene Deletions*
**************************
RxnMap(j) = no;
loop(SecondaryObj,
         RxnMap(j)$(map(SecondaryObj,j)) = yes;
);
Deleter(g) = no;
if(card(RxnMap)>0,
         Solve mapDeleterMIP maximizing MapObj using mip;
         Deleter(g)$(GeneDelete.l(g)=0) = yes;
         RxnDeleter(j) = no;
         RxnDeleter(j)$(RxnOnOff.l(j)=0) = yes;
);

********************************************************************************
$offecho

********************************************************************************
*Method Used To Process User Provided Data
$onecho > SetConditions.gms

*Define Media Components
MediaSets(Type,J) = no;
MediaSets('Carbon',J)   =   Carbon(j);
MediaSets('Nitrogen',J) =   Nitrogen(j);
MediaSets('Acceptors',J) =  Acceptors(j);
MediaSets('Auxotrophs',J) = Auxotrophs(j);

*Create a Master Set of Source Exchanges
Overlap(j)=Carbon(j)+Nitrogen(j)+Acceptors(j)+Auxotrophs(j);

**************ERROR TESTING******************
*If the intersection of Overlap and Essential is not empty, throw error
ErrorTest(j)=Overlap(j)*Essential(j);
loop(ErrorTest,
         display ErrorTest;
         abort "Essential item placed in selective media list";
);
*If either essential or overlap do not have lowerlimits throw error
ErrorTest2(j)=Overlap(j)+Essential(j);
loop(j$(LowerLimits(j)),
         ErrorTest2(j)=no;
);
loop(ErrorTest2,
         display ErrorTest2;
         abort "Searched item has no Lower Limit";
);
*If either essential or overlap are blocked throw error
ErrorTest3(j) = Overlap(j)+Essential(j);
ErrorTest3(j) = ErrorTest3(j)*(not unblocked('reverse',j));
loop(ErrorTest3,
         display ErrorTest3;
         abort "Exchange reaction lives in blocked list";
);
if(auxotrophPenalty <0 or auxotrophPenalty >=1.0,
  abort "Auxotroph Penalty is outside allowed range. Present value:", auxotrophPenalty;
);

if(deletionPenalty <0 or deletionPenalty >1.0,
  abort "Deletion Penalty is outside allowed range. Present value:", deletionPenalty;
);
**********************************************

*Create a set containing all unused exchanges
remainder(j)=exch(j)-Overlap(j)-Essential(j);

*Undo any previous alteration to binary variables
a.lo(j)=0;
a.up(j)=1;
m.up(type,j)=0;
m.up(type,j)=1;
h.lo(j)=0;
h.up(j)=1;
ko.lo(g)=0;
ko.up(g)=1;

fixGenes(g) = blockedGenes(g)+EssentialGenes(g)+Subunit(g);

*Fix Unused Variables to Reduce Overhead
a.fx(notaset)                                        =1;
m.fx(type,j)$(not mediaSets(type,j))                 =0;
h.fx(j)$(not Overlap(j))                             =0;
ko.fx(g)$(fixGenes(g))                               =1;
Couple.fx(j,direction)$(not Coupler(j,direction))    =0;
$offecho
********************************************************************************
*************************************************
*Declare Indicator Constraints and Rules for MIP*
*************************************************

file delete /text.txt/;
file opt1 /cplex.opt/;
file opt2 /cplex.op2/;
file opt3 /cplex.op3/;
file checker /checkincb.gms/;
$onecho > OptMaker.gms
put delete;

*Determine Operating System
$if %system.filesys%==UNIX $goto unix_call

*Windows Call
loop(SecondaryObj,
        put_utilities 'shell'/ "DEL readop?_":0 SecondaryObj.tl:0;
);
$goto end

$label unix_call
*Unix Call
loop(SecondaryObj,
        put_utilities 'shell'/ "rm readop?_":0 SecondaryObj.tl:0;
);

$label end
putclose delete;

put opt1;
*Output Cplex Options
$if not set pruneTimeLimit $abort pruneTimeLimit is not defined
$onput
threads 1
userincbicall checkincb.gms
interactive yes
iafile cplex.op3
$offput

loop(SecondaryObj,
         put "iatriggerfile readop3_":0 SecondaryObj.tl:0 /;
);

$onput
iatriggertime 60
scaind 1
advind 1
numericalemphasis 1
tilim %pruneTimeLimit%
eprhs 1e-9
epopt 1e-9
epint 0
indic Fix_Flux(exclude,direction)$Couple(exclude,direction) 1
indic hat_killer(aset)$a(aset) 0
indic rev_hat_killer(aset)$a(aset) 0
indic Exchange_Killer(Overlap)$h(Overlap) 0
indic u2lower(aset)$a(aset) 1
indic ucouple_lim(exclude,direction)$Couple(exclude,direction) 0
indic u3a(aset)$a(aset) 1
indic u3b(Overlap)$h(Overlap) 1
$offput
putclose opt1;

*$if not set timeLimit $abort timeLimit is not defined
put opt2;

$onput
threads 1
userincbicall checkincb.gms
interactive yes
iafile cplex.op3
$offput

loop(SecondaryObj,
         put "iatriggerfile readop3_":0 SecondaryObj.tl:0 /;
);

$onput
iatriggertime 60
scaind 1
advind 1
numericalemphasis 1
tilim %timeLimit%
eprhs 1e-9
epopt 1e-9
epint 0
indic Fix_Flux(exclude,direction)$Couple(exclude,direction) 1
indic hat_killer(aset)$a(aset) 0
indic rev_hat_killer(aset)$a(aset) 0
indic Exchange_Killer(Overlap)$h(Overlap) 0
indic u2lower(aset)$a(aset) 1
indic ucouple_lim(exclude,direction)$Couple(exclude,direction) 0
indic u3a(aset)$a(aset) 1
indic u3b(Overlap)$h(Overlap) 1
$offput

putclose opt2;
*Verify time limit after coupling is set
$if not set postCoupleLimit $abort postCoupleLimit is not defined

*Kills Job if Couple found and
*new time limit exceeded
put opt3;

$onput
iafile cplex.op4
$offput

loop(SecondaryObj,
         put "iatriggerfile readop4_":0 SecondaryObj.tl:0 /;
);

$onput
iatriggertime %postCoupleLimit%
$offput

putclose opt3;

$echo tilim 1 > cplex.op4

*Create Incumbent Test Conditions
put checker;
$onput
variable Outer_Obj;
$gdxin bchout_i.gdx
$load Outer_Obj
file fx /readop3/;
file fx2 /readop4/;
if (Outer_Obj.l > -0.999,
         put fx;
$offput
loop(SecondaryObj,
         put "put_utilities 'ren' / " '"' "readop3_":0 SecondaryObj.tl:0 '"' " /;" /;
);
$onput
         put fx 'read cplex.op3';
         putclose fx;

         put fx2;
$offput
loop(SecondaryObj,
         put "put_utilities 'ren' / " '"' "readop4_":0 SecondaryObj.tl:0 '"' " /;" /;
);
$onput
         put fx2 'read cplex.op4';
         putclose fx2;
);
$offput
putclose checker;
$offecho

********************************************************************************
