# Supplementary material for: FOCAL: an experimental design tool for systematizing metabolic discoveries and model development
Source: Genome Biol. 2012 Dec 13;13(12):R116. doi: 10.1186/gb-2012-13-12-r116 (PMC4056367; doi:10.1186/gb-2012-13-12-r116)
Supplement: Additional file 3 — An implementation of FOCAL for the example network shown in Figure 2. This file can be run by GAMS (GAMS Development Corporation, Washington, DC), which can be freely downloaded at [38]. [file gb-2012-13-12-r116-S3.ZIP › GPR_Toy.gms]

$include ToyNetwork.gms
Set
n /1*2/
g /g1*g11,g1b,g2i/
Subunit(g) Set of Genes that are subunits and whose protein products can be removed using alternate subunit
                 /g1b/
Rules_Reaction(j,n,g)
/
v1.1.g1,v1.1.g1b
v2.1.g2, v2.2.g2i
v3.1.g3
v4.1.g4
v5.1.g5
v6.1.g6
v7.1.g7
v8.1.g8
v9.1.g9
v10.1.g10
v11.1.g11
/

rr(j,n)
jk(j)
jl(j)
;

rr(j,n)$sum(g$Rules_Reaction(j,n,g),1)=yes;
display rr;
jk(j)$sum(n$rr(j,n),1)=yes;
display jk;
jl(j)=not jk(j);
display jl;
