# Supplementary material for: FOCAL: an experimental design tool for systematizing metabolic discoveries and model development
Source: Genome Biol. 2012 Dec 13;13(12):R116. doi: 10.1186/gb-2012-13-12-r116 (PMC4056367; doi:10.1186/gb-2012-13-12-r116)
Supplement: Additional file 3 — An implementation of FOCAL for the example network shown in Figure 2. This file can be run by GAMS (GAMS Development Corporation, Washington, DC), which can be freely downloaded at [38]. [file gb-2012-13-12-r116-S3.ZIP › Limits.gms]

********************
* Set Uptake Limits*
********************

*Place limits on the exchange fluxes based on the minimal media
*for a negative flux through the exchange reactions implies that
*the metabolites are being taken up or consumed by the cell.
*By default the upperlimits of the exchange fluxes are all set to
*the Vmax, indicating that the cell can secrete any of the extracellular
*metabolites

*Media Available for Coupulator
UpperLimits(j)=Vmax;

*IF CHANGES ARE MADE BE CERTAIN TO RECREATE BLOCKHOLDER

* Define Carbon Sources
LowerLimits('EX_A_e')=-Vmax;       !Metabolite A
LowerLimits('EX_G_e')=-Vmax;       !Metabolite G
