# Supplementary material for: FOCAL: an experimental design tool for systematizing metabolic discoveries and model development
Source: Genome Biol. 2012 Dec 13;13(12):R116. doi: 10.1186/gb-2012-13-12-r116 (PMC4056367; doi:10.1186/gb-2012-13-12-r116)
Supplement: Additional file 3 — An implementation of FOCAL for the example network shown in Figure 2. This file can be run by GAMS (GAMS Development Corporation, Washington, DC), which can be freely downloaded at [38]. [file gb-2012-13-12-r116-S3.ZIP › OmegaMIPReaction.gms]

* OmegaMIP requires Coupulator.gms, a Network File (with direction and exch set),
* Limits.gms, SetConditions.gms and a .gdx file provided by program blockmaker
* OmegaMIP takes in a set of media sources and determines deletions and media condtions
* that results in flux coupling to a specified flux

* Modified for Forced Coupling Analysis (Coupulator) by Christopher Tervo (3/2010)
$title Coupulator
$Offlisting
$eolcom !

option limrow=0, limcol=0, solprint=off;
********************************************************************************
******************************************
*Read in Stoichiometric Matrix and Limits*
******************************************
*Read in the appropriate S matrix and GPR relations
$include GPR_Toy.gms

*Read in Uptake Limits
*IF CHANGES ARE MADE BE CERTAIN TO RECREATE BLOCKHOLDER
$include Limits.gms
********************************************************************************
************************************************************
*User Options Section 1: Coupling, Solver and CPLEX options*
************************************************************

***********EDIT SOLVER SETTINGS HERE**************
*Set CPLEX Options
*Time Limit [s]
$if not set timeLimit $set timeLimit 10000
*Prune Time Limit [s]
$if not set pruneTimeLimit $set pruneTimeLimit 600
*Time to Continue Search after first couple found [s]
$if not set postCoupleLimit $set postCoupleLimit 600
Parameters
iterationLimit   number of iterations allowed to solve problem /50000/
relativeGap      relative gap used when solving MIP problem /0/;
***************************************************

*********************************************************
*User Options Section 2: Sets, Penalties and Limitations*
*********************************************************
*Read in User Options
$include User_Options

********************************************************************************

*Dynamically Generate Output File Name
file result /test.txt/;
loop(SecondaryObj,
         put result;
         put_utilities 'exec' / 'mkdir ' 'Results':0;
         put_utilities 'exec' / 'mkdir ' 'Results':0 '/OmegaMIPRxn':0;
         put_utilities 'ren' / 'Results':0 '/OmegaMIPRxn':0 '/Coupulator_Robustness_Rxn':0 SecondaryObj.tl:0  '.txt';
         result.pw=500; result.pc=5; result.ps=130; result.ap = 1;
         put "Organism Network: E. Coli" /;
);
********************************************************************************
******************************
*Read in Coupulator Algorithm*
******************************
*Notes User must provide:
*Sets Exclude, Carbon, Nitrogen, Acceptors,
*Auxotrophs and Essential.
*Secondary Obj and Secondary direction must be set
*before running.
*Parameters maxKnockouts, maxCarbon, maxNitrogen,
*maxAcceptors, maxAuxotrophs, penaltySize, timeLimit,
*iterationLimit, and relativeGap must also be provided
*Be certain to use methods optfile.gms and SetConditions.gms

$include GeneralizedFOCAL.gms
********************************************************************************
**************************************************
*Initialize Additional Sets and Holder Parameters*
**************************************************
Sets
NotCoupled(j);
NotCoupled(j) = no;

Parameters
timeholder(j)
modelholder(j)
solveholder(j);

******************************************
*Solve Bilinear Problem and Write Results*
******************************************
alias(SecondaryObj, CoupleTo)
loop(CoupleTo,
*Set-Up Map and handle Map Deletions, if any
$           include HandleMapDeletions.gms
*Set objective value to be solved
            d(direction,j)=0;
            d(SecondaryDirection,CoupleTo)=1;
$           include OptMaker.gms
*Attempt minimal coupling search
            DualCoupler.OptFile=1;
            Carbon(j) = minimalCarbon(j);
            Nitrogen(j) = minimalNitrogen(j);
            Acceptors(j)= minimalAcceptors(j);
*Initialize Sets so that coupulator can run properly
$           include SetConditions.gms
            solve DualCoupler using mip maximizing Outer_Obj;
            timeholder(CoupleTo)=DualCoupler.resusd;
            if( Outer_Obj.l > (-1 + epsilon),
                 put result;
                 put DualCoupler.modelstat;
                 put DualCoupler.solvestat;
                 put timeholder(CoupleTo);
                 put CoupleTo.tl;
                 put sum(g,1-ko.l(g));
                 put Outer_Obj.l:8:4;
                 loop(g$(ko.l(g)=0), put g.tl; );
                 put "Couple:";
                 loop((j,direction)$(Couple.l(j,direction)=1), put j.tl direction.tl;);
                 loop(type,
                         put type.tl;
                         loop(mediaSets(type,j)$(m.l(mediaSets)=1), put j.tl;);
                 );
                 put /;
            else
*if no coupling attained attempt more thorough search
                 DualCoupler.OptFile=2;
                 Carbon(j) = fullCarbon(j);
                 Nitrogen(j) = fullNitrogen(j);
                 Acceptors(j)= fullAcceptors(j);
*Initialize Sets so that coupulator can run properly
$                include SetConditions.gms
                 solve DualCoupler using mip maximizing Outer_Obj;
                 timeholder(CoupleTo)=DualCoupler.resusd + timeholder(CoupleTo);
                 if( Outer_Obj.l > (-1+epsilon),
                         put result;
                         put DualCoupler.modelstat;
                         put DualCoupler.solvestat;
                         put timeholder(CoupleTo);
                         put CoupleTo.tl;
                         put sum(g,1-ko.l(g));
                         put Outer_Obj.l:8:4;
                         loop(g$(ko.l(g)=0), put g.tl; );
                         put "Couple:";
                         loop((j,direction)$(Couple.l(j,direction)=1), put j.tl direction.tl;);
                         loop(mediaSets(type,j)$(m.l(mediaSets)=1), put type.tl,j.tl;);
                         put /;
                 else
                         NotCoupled(CoupleTo)=yes;
                         modelholder(CoupleTo)=DualCoupler.modelstat;
                         solveholder(CoupleTo)=DualCoupler.solvestat;
                 );
            );
$           include OptMaker.gms
);
********************************************************************************
********************************
*****Write Results to File******
********************************
put result;
put "Uncoupled Reactions" /;
loop(j$((NotCoupled(j)) and (unblocked('forward',j) or unblocked('reverse',j)) ),
         put j.tl;
         put modelholder(j);
         put solveholder(j);
         put timeholder(j) /;
);
put /;
put "Blocked Reactions" /;
loop(j$((NotCoupled(j)) and ((not unblocked('forward',j)) and (not unblocked('reverse',j))) ),
         put j.tl;
         put modelholder(j);
         put solveholder(j);
         put timeholder(j) /;
);
putclose result;

********************************************************************************
