# Supplementary material for: FOCAL: an experimental design tool for systematizing metabolic discoveries and model development
Source: Genome Biol. 2012 Dec 13;13(12):R116. doi: 10.1186/gb-2012-13-12-r116 (PMC4056367; doi:10.1186/gb-2012-13-12-r116)
Supplement: Additional file 3 — An implementation of FOCAL for the example network shown in Figure 2. This file can be run by GAMS (GAMS Development Corporation, Washington, DC), which can be freely downloaded at [38]. [file gb-2012-13-12-r116-S3.ZIP › Toy Project.gpr]

[PROJECT]

[RP:REEDPURETOY]
1=

[RP:IJR904NETWORK]
1=

[OPENWINDOW_1]
MAXIM=0
TOP=0
LEFT=0
HEIGHT=715
WIDTH=1652

[RP:FBA_IJR904]
1=

[RP:OMEGAMIPREACTION]
1=

[RP:GENERALIZEDFCA]
1=

[MRUFILES]
1=C:\Documents and Settings\CT\My Documents\Papers\Research\For Publication\FCA\Availability\Toy Coupling\GeneralizedFCA.gms
2=C:\Documents and Settings\CT\My Documents\Papers\Research\For Publication\FCA\Availability\Toy Coupling\Results/OmegaMIPRxn/Coupulator_Robustness_Rxnv2.txt
3=C:\Documents and Settings\CT\My Documents\Papers\Research\For Publication\FCA\Availability\Toy Coupling\OmegaMIPReaction.lst
4=C:\Documents and Settings\CT\My Documents\Papers\Research\For Publication\FCA\Availability\Toy Coupling\OmegaMIPReaction.gms
5=C:\Documents and Settings\CT\My Documents\Reed Documents\Coupled Reaction Model\iJR904Network.gms
6=C:\Documents and Settings\CT\My Documents\Reed Documents\Coupled Reaction Model\FBA_iJR904.gms
7=C:\Documents and Settings\CT\My Documents\Reed Documents\Toy Coupling\ReedPureToy.lst
8=C:\Documents and Settings\CT\My Documents\Reed Documents\Toy Coupling\ReedPureToy.gms
