# Supplementary material for: FOCAL: an experimental design tool for systematizing metabolic discoveries and model development
Source: Genome Biol. 2012 Dec 13;13(12):R116. doi: 10.1186/gb-2012-13-12-r116 (PMC4056367; doi:10.1186/gb-2012-13-12-r116)
Supplement: Additional file 3 — An implementation of FOCAL for the example network shown in Figure 2. This file can be run by GAMS (GAMS Development Corporation, Washington, DC), which can be freely downloaded at [38]. [file gb-2012-13-12-r116-S3.ZIP › OmegaMIPMultiObj.gms]

*OmegaMIPMultiObj requires CoutilFOCAL.gms, a Network File (with direction and exch set),
*Limits.gms and a .gdx file provided by program blockmaker
*OmegaMIP takes in a set of media sources and determines deletions and media condtions
*that results in flux coupling to a specified flux

*Modified for Forced Coupling Analysis (Coupulator) by Christopher Tervo (3/2010)
$title Coupulator
$Offlisting
$eolcom !

option limrow=0, limcol=0, solprint=off;
********************************************************************************
******************************************
*Read in Stoichiometric Matrix and Limits*
******************************************
*Read in the appropriate S matrix and GPR relations
$include GPR_Toy.gms
*Read in Uptake Limits
*IF CHANGES ARE MADE BE CERTAIN TO RECREATE BLOCKHOLDER
$include Limits.gms
********************************************************************************
************************************************************
*User Options Section 1: Coupling, Solver and CPLEX options*
************************************************************

***********EDIT SOLVER SETTINGS HERE**************
*Set Item to be coupled to
$if not set EXCLUDE $set EXCLUDE vbio
*Set CPLEX Options
*Time Limit [s]
$if not set timeLimit $set timeLimit 30000
*Prune Time Limit [s]
$if not set pruneTimeLimit $set pruneTimeLimit 600
*Time to Continue Search after first couple found [s]
$if not set postCoupleLimit $set postCoupleLimit 600
Parameters
iterationLimit   number of iterations allowed to solve problem /50000/
relativeGap      relative gap used when solving MIP problem /0/;
***************************************************

*********************************************************
*User Options Section 2: Sets, Penalties and Limitations*
*********************************************************

***********EDIT PROBLEM SETTINGS HERE**************
$include User_Options.gms

*****************************************************
*OMEGAMIP Specific set
Set
Store                    Number of Solutions to find /solution1*solution2/;

********************************************************************************
*Add Equations Specific to MIP Solution

Equation
intcut(store)            Maximum number of solutions to be found;

********************************************************************************
******************************
*****Create Results File******
******************************

file result /Coupulator_Results.txt/;
put result;
put_utilities 'exec' / 'mkdir ' 'Results':0;
put_utilities 'exec' / 'mkdir ' 'Results':0 '/OmegaMIPMulti':0;
loop(SecondaryObj1,
         put_utilities 'exec' / 'mkdir ' 'Results':0 '/OmegaMIPMulti':0 '/'SecondaryObj1.tl:0;
         put_utilities 'ren' / 'Results':0 '/OmegaMIPMulti':0 '/'SecondaryObj1.tl:0 '/Coupulator_Robustness':0 '.txt';
);
result.pw=500; result.pc=5; result.ps=130;

******************************
*Read in Coupulator Algorithm*
******************************
*Notes User must provide:
*Sets Exclude, Carbon, Nitrogen, Acceptors,
*Auxotrophs and Essential.
*Secondary Obj and Secondary direction must be set
*before running.
*Parameters maxKnockouts, maxCarbon, maxNitrogen,
*maxAcceptors, maxAuxotrophs, penaltySize, timeLimit,
*iterationLimit, and relativeGap must also be provided
*Be certain to use methods optfile.gms and SetConditions.gms

$include CoutilFOCAL.gms

********************************************************************************
******************************
*Initialize Holder Parameters*
******************************

Parameters
storeGene(store)         stores the number of genes removed in previous iterations
storeKO(g,store)         stores the gene values from previous iterations
storeA(j,store)          stores the list of reactions from previous iterations
storeRxns(store)         stores the number of reactions removed from previous iterations
storeV(j,store)          stores the fluxes from previous iterations
storeV_rev(j,store)      stores the fluxes from previous iterations
storeObj(store)          stores the value of the objective function from previous iterations
StoreExch(j,store)       stores carbon source
StoreNitro(j,store)      stores nitrogen source
StoreAccept(j,store)     stores acceptor
StoreAuxo(j,store)       stores auxotroph
storeStat(store)         stores solver status associated with model
storeModel(store)        storec model status associated with model
storeTime(store)         stores time required to solve model
storeOverlap(j,store)    stores Overlap Set
storeU2Exclude(j,store)  store the value of u2(exclude);

*Initialize Reaction and Gene Storage Parameters
storeKO(g,store)=1;
storeGene(store)=maxKnockouts;
storeA(j,store) =0;
storeRxns(store)=0;


********************************************************************************
******************************************
*Solve Bilinear Problem and Store Results*
******************************************

*Define Equations specific to MIP Solution
intcut(store)..sum(g$(storeKO(g,store)=0),1-ko(g))+1=l=storeGene(store);
Set
SolutionFound(store);
SolutionFound(store) = no;

Parameter
isSolution /1/;

*Set objective value to be solved
d1(SecondaryDirection,SecondaryObj1)=1;
d2(SecondaryDirection,SecondaryObj2)=1;
alias(temp,store);
loop(temp$(isSolution = 1),
*Set-Up Map and handle Map Deletions, if any
$           include HandleMapDeletions.gms
$           include OptMaker.gms
*Attempt minimal coupling search
            DualCoupler.OptFile=2;
            Carbon(j) = minimalCarbon(j);
            Nitrogen(j) = minimalNitrogen(j);
            Acceptors(j)= minimalAcceptors(j);
*Initialize Sets so that coupulator can run properly
$           include SetConditions.gms
            solve DualCoupler using mip maximizing Outer_Obj;
            storeTime(temp)=DualCoupler.resusd;
*Wipe read files and store results
$           include OptMaker.gms
            storeA(j,temp)=                      a.l(j);
            storeRxns(temp)=                     sum( aset,1-a.l(aset) );
            storeKO(g,temp)=                     ko.l(g);
            storeGene(temp)=                     sum( g,1-ko.l(g) );
            storeV(j,temp)=                      v_hat.l(j);
            storeV_rev(j,temp)=                  v_hat_rev.l(j);
            storeObj(temp)=                      Outer_Obj.l;
            storeExch(Carbon,temp)=              b.l(Carbon);
            storeAccept(Acceptors,temp)=         c.l(Acceptors);
            storeNitro(Nitrogen,temp)=           e.l(Nitrogen);
            storeAuxo(Auxotrophs,temp)=          f.l(Auxotrophs);
            storeModel(temp) =                   DualCoupler.modelstat;
            storeStat(temp)=                     DualCoupler.solvestat;
            storeTime(temp)=                     storeTime(temp)+DualCoupler.resusd;
            storeOverlap(exch,temp)=             h.l(exch);
            storeU2Exclude(exclude,store)=       u2.l(exclude);
            if(Outer_Obj.l <= -1.00,
                 isSolution = 0;
            else
                 SolutionFound(temp) = yes;
            );
);

********************************************************************************
*Write Data
put result;
put 'Maximizing:';
loop(j$(SecondaryObj1(j)),put j.tl /;);
loop(store$((storeRxns(store)>=0) and (storeRxns(store)<>50) and (SolutionFound(store)) ),
         if(storeObj(store) > -1,
                 put 'Model Status';
                 put storeModel(store) /;
                 put 'Solver Status';
                 put storeStat(store) /;
                 put 'Solve Time';
                 put storeTime(store) /;
                 put 'Number of Removed Genes';
                 put storeGene(store);
                 put /;
                 put 'Number of Removed Reactions';
                 put storeRxns(store);
                 put /;
                 put "Removed Genes";
                 loop(g$(storeKO(g,store)=0), put g.tl; );
                 put /;
                 put "Removed Reactions";
                 loop(j$(storeA(j,store)<>1), put j.tl; );
                 put /;
                 put "Carbon Source";
                 loop(Carbon$(storeExch(Carbon,store)<>0), put Carbon.tl; );
                 put /;
                 put "Nitrogen Source"
                 loop(Nitrogen$(storeNitro(Nitrogen,store)<>0), put Nitrogen.tl; );
                 put /;
                 put "Electron Acceptor"
                 loop(Acceptors$(storeAccept(Acceptors,store)<>0), put Acceptors.tl; );
                 put /;
                 put "Auxotrophic Metabolite"
                 loop(Auxotrophs$(storeAuxo(Auxotrophs,store)<>0), put Auxotrophs.tl; );
                 put /;
                 put "Outer Objective Function Value:";
                 put storeObj(store):8:4;
                 put /;
                 put "U2 Exclude:";
                 put sum(exclude,storeU2exclude(exclude,store));
                 put /;
                 put /;
                 put "Non-Zero Fluxes"
                 put /;
                 put "Forward:" /;
                 loop(j$(storeV(j,store)<>0), put j.tl;  put storeV(j,store):8:6;   put /; );
                 put /;
                 put "Reverse:" /;
                 loop(j$(storeV_rev(j,store)<>0), put j.tl;  put storeV_rev(j,store):8:6;   put /; );
                 put /;
         );
);
putclose result;

display isCoupled1.l, isCoupled2.l, d1, d2;
********************************************************************************
