# Supplementary material for: FOCAL: an experimental design tool for systematizing metabolic discoveries and model development
Source: Genome Biol. 2012 Dec 13;13(12):R116. doi: 10.1186/gb-2012-13-12-r116 (PMC4056367; doi:10.1186/gb-2012-13-12-r116)
Supplement: Additional file 3 — An implementation of FOCAL for the example network shown in Figure 2. This file can be run by GAMS (GAMS Development Corporation, Washington, DC), which can be freely downloaded at [38]. [file gb-2012-13-12-r116-S3.ZIP › README.txt]

To run Forced Coupling Algorithm:

Single Run
Open OmegaMIPReaction.gms

Coutilization Run
Open OmegaMIPMultiObj.gms

To Set User Options:
Use File User_Options.gms

To Modify Uptake Limits:
Edit File Limits.gms

Generate New Blocked Reaction List:
Block_Maker.gms

Algorithm Equations:
See GeneralizedFOCAL.gms
See CoutilFOCAL

Model Files:
ToyNetwork.gms + GPR_Toy.gms

Results Output Files:
./Results/OmegaMIPRxn/ (Single Reaction Coupling)
./Results/OmegaMIPMulti/ (Coutil)
